# Supplementary material for: The Mobile Phone Addiction and Depression Among High School Students: The Roles of Cyberbullying Victimization, Perpetration, and Gender
Source: Front Psychol. 2022 Apr 27;13:845355. doi: 10.3389/fpsyg.2022.845355 (PMC9095501; doi:10.3389/fpsyg.2022.845355)
Supplement: Supplementary file 1 [file Data_Sheet_1.CSV]

Age	Gender	ZDep	ZDDA	ZDPA	ZDSRA	ZDI	ZMPA	ZMPAWB	ZMPASB	ZMPASC	ZMPANE	ZMPAUA	ZMPARA	ZCV	ZCA	ZFCV1	ZFCV2	ZFCV3	ZFCA1	ZFCA2	ZFCA3
	1	.659159640487777	.40907108287445	.167066517794609	.829577493536138	1.00270658061164	1.09071475374892	1.02754456017943	1.76548656519462	-.289760716038769	1.39713165656978	.156069305273959	.079793701485202	.210877611512055	-.270903648643735	-.480227385659824	-.532959460179943	2.11742068606403	-.153687208923811	-.180567953059339	-.283733848855014
	1	-.83240551890416	-1.16842701768501	-.807529915097167	-.26862307713635	.392424818503103	.596499090262051	.657085826460816	.647038466013201	-1.08598878532327	.872119413031899	1.58914462520539	-1.09625664881376	1.05634364592051	-.270903648643735	1.58220612162756	.33763048925757	.774489326736378	-.153687208923811	-.180567953059339	-.283733848855014
	1	-.569188137834995	-1.16842701768501	2.11625938357816	-1.36682364780884	-.828138705713979	-.462534474352676	.10139772588289	.274222432952728	-.289760716038769	-.965423439350697	-1.27700601465748	.079793701485202	-.634588422896403	-.270903648643735	-.480227385659824	-.532959460179943	-.568442032591272	-.153687208923811	-.180567953059339	-.283733848855014
	1	-.569188137834995	-.642594317498522	.167066517794609	-1.36682364780884	1.00270658061164	-.744943424916604	-1.00997847527296	1.39267053213415	.108353318603481	-2.01544792642647	-.918737184674619	.667818876634684	-.634588422896403	-.270903648643735	-.480227385659824	-.532959460179943	-.568442032591272	-.153687208923811	-.180567953059339	-.283733848855014
	1	-1.09562289997333	-.993149450956179	-.482664437466575	-1.09227350514072	-.828138705713979	-.533136711993658	.471856459601507	.274222432952728	-.687874750681019	-.965423439350697	-1.27700601465748	-1.09625664881376	-.634588422896403	-.270903648643735	-.480227385659824	-.532959460179943	-.568442032591272	-.153687208923811	-.180567953059339	-.283733848855014
13	1	-.48144901081194	-1.16842701768501	-.157798959835983	.829577493536138	-.828138705713979	.94951027846696	-.454290374695036	1.39267053213415	.506467353245732	2.18465002187661	.156069305273959	1.25584405178417	-.211855405692174	.646490691541446	-.480227385659824	.33763048925757	-.568442032591272	-.153687208923811	-.180567953059339	1.14818366851834
14	1	.483681386441667	.934903783060936	-.807529915097167	.555027350868016	.392424818503103	.596499090262051	1.21277392703874	-.471409633168219	-.289760716038769	.084601047725072	.514338135256817	1.25584405178417	-.211855405692174	-.270903648643735	-.480227385659824	-.532959460179943	.774489326736378	-.153687208923811	-.180567953059339	-.283733848855014
15	1	-1.35884028104249	-1.16842701768501	-.807529915097167	-1.36682364780884	-.828138705713979	.667101327903033	.842315193320125	.647038466013201	-.289760716038769	-.17790507404387	.872606965239677	1.25584405178417	-.211855405692174	.646490691541446	-.480227385659824	-.532959460179943	.774489326736378	-.153687208923811	-.180567953059339	1.14818366851834
15	1	1.09785527560305	1.11018134978977	.816797473055793	.555027350868016	1.00270658061164	.667101327903033	.842315193320125	.274222432952728	.904581387887982	.084601047725072	-.202199524708901	1.25584405178417	-.634588422896403	-.270903648643735	-.480227385659824	-.532959460179943	-.568442032591272	-.153687208923811	-.180567953059339	-.283733848855014
15	1	.483681386441667	.233793516145622	.816797473055793	.280477208199894	.392424818503103	.667101327903033	.842315193320125	1.01985449907367	.108353318603481	.084601047725072	-.202199524708901	1.25584405178417	-.634588422896403	-.270903648643735	-.480227385659824	-.532959460179943	-.568442032591272	-.153687208923811	-.180567953059339	-.283733848855014
15	1	2.32620305392583	2.33712431689157	.167066517794609	2.20232820687675	2.83355186693727	-.815545662557586	-.269061007835728	-.0985936001077458	-.687874750681019	-1.22792956111964	-.918737184674619	-.50823147366428	-.634588422896403	-.270903648643735	-.480227385659824	-.532959460179943	-.568442032591272	-.153687208923811	-.180567953059339	-.283733848855014
15	1	3.64228995927165	3.03823458380688	2.11625938357816	3.57507892021736	2.83355186693727	-2.43939712830017	-1.7508959427102	-1.96267376541011	-1.48410281996552	-2.01544792642647	-2.35181250460606	-1.09625664881376	4.01547476635012	6.15085673265253	3.64463962891495	2.94940033757011	3.46035204539168	7.09476042650102	6.4165203601227	4.01201870326506
15	1	1.18559440262611	1.11018134978977	1.46652842831698	1.10412763620426	-.828138705713979	-.109523286147767	-.0838316409764186	-.0985936001077458	.904581387887982	-1.22792956111964	.156069305273959	.667818876634684	-.634588422896403	-.270903648643735	-.480227385659824	-.532959460179943	-.568442032591272	-.153687208923811	-.180567953059339	-.283733848855014
15	1	.395942259418612	.233793516145622	.167066517794609	.555027350868016	.392424818503103	-.180125523788749	.10139772588289	1.01985449907367	-.687874750681019	-.965423439350697	.514338135256817	-1.09625664881376	-.634588422896403	.646490691541446	-.480227385659824	-.532959460179943	-.568442032591272	-.153687208923811	3.11797620353168	-.283733848855014
15	1	1.62429003774138	1.63601404997625	.167066517794609	1.37867777887238	2.22327010482873	.17288566441616	1.21277392703874	-.844225666228693	2.49703752645698	-.965423439350697	-.918737184674619	-1.09625664881376	-.634588422896403	.646490691541446	-.480227385659824	-.532959460179943	-.568442032591272	-.153687208923811	3.11797620353168	-.283733848855014
15	1	.571420513464722	-.116761617312036	.816797473055793	1.10412763620426	.392424818503103	.243487902057142	.471856459601507	-.0985936001077458	.506467353245732	-.440411195812813	.514338135256817	.079793701485202	-.634588422896403	-.270903648643735	-.480227385659824	-.532959460179943	-.568442032591272	-.153687208923811	-.180567953059339	-.283733848855014
15	1	.220464005372502	1.46073648324742	-1.78212634798894	.280477208199894	-.828138705713979	-.533136711993658	-.454290374695036	-.0985936001077458	-.289760716038769	-.965423439350697	-.202199524708901	.079793701485202	-.211855405692174	-.270903648643735	-.480227385659824	-.532959460179943	.774489326736378	-.153687208923811	-.180567953059339	-.283733848855014
15	1	1.79976829178749	1.63601404997625	1.14166295068638	1.37867777887238	1.61298834272019	1.30252146667187	.842315193320125	1.39267053213415	.904581387887982	1.13462553480084	.514338135256817	1.25584405178417	-.634588422896403	-.270903648643735	-.480227385659824	-.532959460179943	-.568442032591272	-.153687208923811	-.180567953059339	-.283733848855014
15	1	.659159640487777	-.116761617312036	1.14166295068638	1.6532279215405	-.828138705713979	.525896852621069	-.269061007835728	2.51111863131557	-.289760716038769	1.13462553480084	.156069305273959	-1.09625664881376	-.634588422896403	-.270903648643735	-.480227385659824	-.532959460179943	-.568442032591272	-.153687208923811	-.180567953059339	-.283733848855014
15	1	.308203132395557	-.116761617312036	1.14166295068638	.555027350868016	-.828138705713979	1.16131699138991	.842315193320125	1.76548656519462	1.70080945717248	.872119413031899	-.202199524708901	.079793701485202	-.211855405692174	-.270903648643735	.55098936798387	-.532959460179943	-.568442032591272	-.153687208923811	-.180567953059339	-.283733848855014
15	1	2.41394218094888	2.33712431689157	1.79139390594757	1.92777806420863	1.00270658061164	1.02011251610794	1.95369139447598	-.844225666228693	2.09892349181473	-.965423439350697	.872606965239677	1.25584405178417	-.634588422896403	-.270903648643735	-.480227385659824	-.532959460179943	-.568442032591272	-.153687208923811	-.180567953059339	-.283733848855014
15	1	-.83240551890416	-.292039184040865	-1.78212634798894	-.26862307713635	-.828138705713979	1.16131699138991	1.21277392703874	1.76548656519462	.904581387887982	.084601047725072	.872606965239677	.079793701485202	-.211855405692174	.646490691541446	-.480227385659824	.33763048925757	-.568442032591272	-.153687208923811	-.180567953059339	1.14818366851834
15	1	-.744666391881105	-.817871884227351	-.482664437466575	-.26862307713635	-.828138705713979	-.674341187275622	-.454290374695036	-.844225666228693	-.289760716038769	-.17790507404387	-1.27700601465748	.079793701485202	1.05634364592051	-.270903648643735	.55098936798387	1.20822043869508	.774489326736378	-.153687208923811	-.180567953059339	-.283733848855014
15	1	-.569188137834995	-1.16842701768501	2.11625938357816	-1.36682364780884	-.828138705713979	-.886147900198567	-.454290374695036	-.844225666228693	-.289760716038769	-.965423439350697	-1.27700601465748	.079793701485202	-.634588422896403	-.270903648643735	-.480227385659824	-.532959460179943	-.568442032591272	-.153687208923811	-.180567953059339	-.283733848855014
15	1	.395942259418612	-.116761617312036	1.14166295068638	.555027350868016	-.217856943605438	.525896852621069	-.0838316409764186	.274222432952728	.108353318603481	1.13462553480084	.872606965239677	.079793701485202	-.634588422896403	-.270903648643735	-.480227385659824	-.532959460179943	-.568442032591272	-.153687208923811	-.180567953059339	-.283733848855014
15	1	.395942259418612	.0585159494167928	-.482664437466575	.829577493536138	1.61298834272019	.808305803184996	1.39800329389805	.274222432952728	-.289760716038769	-.440411195812813	.872606965239677	1.84386922693365	2.3245426975332	3.39867371209699	2.61342287527126	2.0788103881326	.774489326736378	-.153687208923811	6.4165203601227	2.5801011858917
15	1	-.218231629742774	.0585159494167928	.167066517794609	-.817723362472594	-.217856943605438	.384692377339105	-.0838316409764186	.647038466013201	.108353318603481	.347107169494014	.872606965239677	.079793701485202	-.634588422896403	-.270903648643735	-.480227385659824	-.532959460179943	-.568442032591272	-.153687208923811	-.180567953059339	-.283733848855014
15	1	1.53655091071833	1.46073648324742	1.14166295068638	1.10412763620426	1.00270658061164	.314090139698124	.10139772588289	1.01985449907367	-.687874750681019	.347107169494014	.514338135256817	.079793701485202	-.211855405692174	-.270903648643735	-.480227385659824	-.532959460179943	.774489326736378	-.153687208923811	-.180567953059339	-.283733848855014
15	1	-.569188137834995	-1.16842701768501	2.11625938357816	-1.36682364780884	-.828138705713979	-.815545662557586	-.454290374695036	-1.21704169928917	.108353318603481	-.702917317581755	-1.27700601465748	.079793701485202	-.634588422896403	-.270903648643735	-.480227385659824	-.532959460179943	-.568442032591272	-.153687208923811	-.180567953059339	-.283733848855014
15	1	.483681386441667	.40907108287445	-.482664437466575	1.10412763620426	.392424818503103	-1.23915908840348	-1.7508959427102	-.0985936001077458	-1.48410281996552	-1.22792956111964	.156069305273959	.079793701485202	-.634588422896403	-.270903648643735	-.480227385659824	-.532959460179943	-.568442032591272	-.153687208923811	-.180567953059339	-.283733848855014
15	1	-.83240551890416	-.467316750769693	-1.78212634798894	-.26862307713635	-.217856943605438	.808305803184996	.286627092742199	.647038466013201	.506467353245732	1.39713165656978	.872606965239677	-.50823147366428	.633610628716284	-.270903648643735	1.58220612162756	.33763048925757	-.568442032591272	-.153687208923811	-.180567953059339	-.283733848855014
15	1	-.218231629742774	-.467316750769693	.167066517794609	.280477208199894	-.828138705713979	.455294614980087	.286627092742199	.647038466013201	.108353318603481	-.702917317581755	.872606965239677	1.84386922693365	.210877611512055	-.270903648643735	-.480227385659824	-.532959460179943	2.11742068606403	-.153687208923811	-.180567953059339	-.283733848855014
15	1	-.305970756765829	-.642594317498522	-.157798959835983	.555027350868016	-.828138705713979	.384692377339105	1.02754456017943	1.01985449907367	-.687874750681019	-.17790507404387	.156069305273959	-.50823147366428	1.47907666312474	-.270903648643735	.55098936798387	2.0788103881326	.774489326736378	-.153687208923811	-.180567953059339	-.283733848855014
15	1	1.62429003774138	1.28545891651859	.491931995425201	1.37867777887238	2.83355186693727	.525896852621069	-.269061007835728	.274222432952728	1.30269542253023	.609613291262956	.872606965239677	.079793701485202	1.05634364592051	1.56388503172663	.55098936798387	1.20822043869508	.774489326736378	-.153687208923811	-.180567953059339	2.5801011858917
15	1	-.130492502719719	-.292039184040865	-.807529915097167	.00592706553177224	1.61298834272019	-.180125523788749	.471856459601507	-.0985936001077458	-.687874750681019	.084601047725072	-.56046835469176	-1.09625664881376	2.74727571473743	-.270903648643735	1.58220612162756	2.94940033757011	2.11742068606403	-.153687208923811	-.180567953059339	-.283733848855014
15	1	1.01011614858	1.63601404997625	-.157798959835983	.555027350868016	.392424818503103	.525896852621069	1.02754456017943	1.01985449907367	-.289760716038769	-.965423439350697	1.94741345518825	-1.09625664881376	.210877611512055	-.270903648643735	-.480227385659824	1.20822043869508	-.568442032591272	-.153687208923811	-.180567953059339	-.283733848855014
15	1	-.83240551890416	-.993149450956179	-.482664437466575	-.817723362472594	.392424818503103	-1.16855685076249	-1.00997847527296	-.0985936001077458	-1.48410281996552	-1.22792956111964	-.56046835469176	-.50823147366428	-.211855405692174	-.270903648643735	.55098936798387	-.532959460179943	-.568442032591272	-.153687208923811	-.180567953059339	-.283733848855014
15	1	.746898767510833	.759626216332108	.491931995425201	.280477208199894	1.00270658061164	.808305803184996	.286627092742199	1.39267053213415	-.289760716038769	1.65963777833873	.514338135256817	-.50823147366428	-.211855405692174	-.270903648643735	-.480227385659824	-.532959460179943	.774489326736378	-.153687208923811	-.180567953059339	-.283733848855014
15	1	-1.27110115401944	-.993149450956179	-1.45726087035835	-1.09227350514072	-.217856943605438	-.60373894963464	-1.00997847527296	-.471409633168219	-1.08598878532327	-.17790507404387	.514338135256817	.079793701485202	-.634588422896403	-.270903648643735	-.480227385659824	-.532959460179943	-.568442032591272	-.153687208923811	-.180567953059339	-.283733848855014
15	1	.571420513464722	.233793516145622	.167066517794609	1.10412763620426	.392424818503103	1.16131699138991	1.21277392703874	.647038466013201	1.30269542253023	1.13462553480084	.514338135256817	-.50823147366428	-.634588422896403	-.270903648643735	-.480227385659824	-.532959460179943	-.568442032591272	-.153687208923811	-.180567953059339	-.283733848855014
15	1	2.06298567285666	2.51240188362039	-1.45726087035835	2.47687834954487	2.83355186693727	.525896852621069	-.639519741554345	1.39267053213415	-.687874750681019	1.92214390010767	.514338135256817	.079793701485202	-.211855405692174	1.56388503172663	-.480227385659824	-.532959460179943	.774489326736378	-.153687208923811	6.4165203601227	-.283733848855014
15	1	-1.00788377295027	-.993149450956179	-.482664437466575	-.817723362472594	-.828138705713979	-.250727761429731	-.454290374695036	-.0985936001077458	.108353318603481	-.17790507404387	.156069305273959	-.50823147366428	-.634588422896403	-.270903648643735	-.480227385659824	-.532959460179943	-.568442032591272	-.153687208923811	-.180567953059339	-.283733848855014
15	1	-1.18336202699638	-.817871884227351	-1.45726087035835	-.817723362472594	-.828138705713979	-.0389210485067856	-.639519741554345	1.39267053213415	-.687874750681019	.347107169494014	.156069305273959	-.50823147366428	-.634588422896403	-.270903648643735	-.480227385659824	-.532959460179943	-.568442032591272	-.153687208923811	-.180567953059339	-.283733848855014
15	1	.834637894533887	1.63601404997625	-1.78212634798894	1.10412763620426	1.00270658061164	.878908040825978	.286627092742199	1.01985449907367	1.30269542253023	1.39713165656978	-.202199524708901	.079793701485202	-.634588422896403	-.270903648643735	-.480227385659824	-.532959460179943	-.568442032591272	-.153687208923811	-.180567953059339	-.283733848855014
15	1	-.130492502719719	-.116761617312036	-.157798959835983	-.26862307713635	.392424818503103	1.79673713015874	1.76846202761667	1.76548656519462	2.09892349181473	.609613291262956	.872606965239677	.667818876634684	-.211855405692174	-.270903648643735	.55098936798387	-.532959460179943	-.568442032591272	-.153687208923811	-.180567953059339	-.283733848855014
15	1	.132724878349446	.0585159494167928	.491931995425201	-.26862307713635	.392424818503103	1.5849304172358	1.95369139447598	1.01985449907367	1.70080945717248	.347107169494014	.514338135256817	1.25584405178417	.210877611512055	-.270903648643735	-.480227385659824	.33763048925757	.774489326736378	-.153687208923811	-.180567953059339	-.283733848855014
15	1	.220464005372502	.40907108287445	.491931995425201	-.817723362472594	1.00270658061164	-1.30976132604446	-.824749108413654	-.844225666228693	.506467353245732	-1.75294180465752	-1.9935436746232	-.50823147366428	-.634588422896403	-.270903648643735	-.480227385659824	-.532959460179943	-.568442032591272	-.153687208923811	-.180567953059339	-.283733848855014
15	1	-.83240551890416	-.993149450956179	-.807529915097167	.00592706553177224	-.828138705713979	.314090139698124	-.0838316409764186	1.01985449907367	2.09892349181473	-.965423439350697	-.202199524708901	.667818876634684	1.05634364592051	-.270903648643735	-.480227385659824	2.94940033757011	-.568442032591272	-.153687208923811	-.180567953059339	-.283733848855014
15	1	1.18559440262611	1.11018134978977	-.482664437466575	1.6532279215405	1.61298834272019	1.23191922903089	1.39800329389805	.647038466013201	1.30269542253023	-.440411195812813	.872606965239677	2.43189440208313	2.74727571473743	2.48127937191181	3.64463962891495	2.94940033757011	-.568442032591272	3.4705366087886	-.180567953059339	2.5801011858917
15	1	.220464005372502	.759626216332108	-.807529915097167	-.543173219804472	1.61298834272019	-.533136711993658	-1.00997847527296	-.0985936001077458	-.289760716038769	-.17790507404387	-.56046835469176	.667818876634684	-.211855405692174	-.270903648643735	-.480227385659824	.33763048925757	-.568442032591272	-.153687208923811	-.180567953059339	-.283733848855014
15	1	-1.00788377295027	-.993149450956179	-.807529915097167	-.817723362472594	-.217856943605438	-.391932236711695	-1.7508959427102	1.76548656519462	-1.08598878532327	.084601047725072	1.23087579522254	-1.09625664881376	.633610628716284	-.270903648643735	-.480227385659824	2.0788103881326	-.568442032591272	-.153687208923811	-.180567953059339	-.283733848855014
15	1	1.62429003774138	1.98656918343391	-.482664437466575	1.10412763620426	2.83355186693727	-.180125523788749	-1.56566657585089	.647038466013201	-.687874750681019	1.92214390010767	-.202199524708901	-.50823147366428	-.634588422896403	-.270903648643735	-.480227385659824	-.532959460179943	-.568442032591272	-.153687208923811	-.180567953059339	-.283733848855014
15	1	-.393709883788885	.0585159494167928	-.807529915097167	-.26862307713635	-.828138705713979	-.250727761429731	-.454290374695036	.274222432952728	-1.48410281996552	-.440411195812813	.514338135256817	1.25584405178417	-.634588422896403	2.48127937191181	-.480227385659824	-.532959460179943	-.568442032591272	-.153687208923811	-.180567953059339	4.01201870326506
15	1	.308203132395557	.40907108287445	.491931995425201	.00592706553177224	-.217856943605438	-.462534474352676	-.269061007835728	-.471409633168219	-.289760716038769	-.965423439350697	.156069305273959	.079793701485202	-.634588422896403	-.270903648643735	-.480227385659824	-.532959460179943	-.568442032591272	-.153687208923811	-.180567953059339	-.283733848855014
15	1	1.18559440262611	1.28545891651859	1.14166295068638	.280477208199894	1.00270658061164	.94951027846696	.657085826460816	-.0985936001077458	.506467353245732	1.39713165656978	.872606965239677	.667818876634684	.633610628716284	.646490691541446	-.480227385659824	1.20822043869508	.774489326736378	-.153687208923811	-.180567953059339	1.14818366851834
15	1	-.569188137834995	-.817871884227351	-1.13239539272776	.280477208199894	.392424818503103	.314090139698124	-.454290374695036	.647038466013201	-.687874750681019	1.39713165656978	.872606965239677	-.50823147366428	2.3245426975332	1.56388503172663	3.64463962891495	2.0788103881326	-.568442032591272	3.4705366087886	-.180567953059339	1.14818366851834
15	1	-1.18336202699638	-1.16842701768501	-.157798959835983	-1.36682364780884	-.828138705713979	.243487902057142	.657085826460816	1.01985449907367	-.289760716038769	-.440411195812813	-.56046835469176	.667818876634684	-.211855405692174	-.270903648643735	.55098936798387	-.532959460179943	-.568442032591272	-.153687208923811	-.180567953059339	-.283733848855014
15	1	.659159640487777	.759626216332108	-.482664437466575	.280477208199894	2.22327010482873	1.30252146667187	1.76846202761667	1.01985449907367	1.30269542253023	.084601047725072	.872606965239677	.079793701485202	2.3245426975332	1.56388503172663	1.58220612162756	2.94940033757011	.774489326736378	-.153687208923811	-.180567953059339	2.5801011858917
15	1	-.218231629742774	-.116761617312036	-1.13239539272776	.00592706553177224	1.00270658061164	.596499090262051	.657085826460816	-.0985936001077458	-.289760716038769	1.39713165656978	.872606965239677	-1.09625664881376	-.634588422896403	-.270903648643735	-.480227385659824	-.532959460179943	-.568442032591272	-.153687208923811	-.180567953059339	-.283733848855014
15	1	-.48144901081194	-.642594317498522	-.807529915097167	.280477208199894	-.217856943605438	.17288566441616	-.0838316409764186	.647038466013201	.506467353245732	.347107169494014	-.56046835469176	.079793701485202	-.634588422896403	-.270903648643735	-.480227385659824	-.532959460179943	-.568442032591272	-.153687208923811	-.180567953059339	-.283733848855014
15	1	-1.35884028104249	-1.16842701768501	-.807529915097167	-1.36682364780884	-.828138705713979	-.0389210485067856	-.0838316409764186	.647038466013201	-.687874750681019	-.702917317581755	.514338135256817	.667818876634684	-.211855405692174	-.270903648643735	.55098936798387	-.532959460179943	-.568442032591272	-.153687208923811	-.180567953059339	-.283733848855014
15	1	.746898767510833	.584348649603279	1.46652842831698	.280477208199894	-.217856943605438	.455294614980087	.10139772588289	1.39267053213415	.506467353245732	1.13462553480084	-.56046835469176	-1.09625664881376	-.634588422896403	-.270903648643735	-.480227385659824	-.532959460179943	-.568442032591272	-.153687208923811	-.180567953059339	-.283733848855014
15	1	-1.18336202699638	-.817871884227351	-1.78212634798894	-1.09227350514072	.392424818503103	-.462534474352676	-.0838316409764186	-.0985936001077458	.108353318603481	-.702917317581755	-1.27700601465748	.079793701485202	-.211855405692174	-.270903648643735	-.480227385659824	-.532959460179943	.774489326736378	-.153687208923811	-.180567953059339	-.283733848855014
15	1	-.0427533756966638	-.467316750769693	-.807529915097167	.00592706553177224	2.83355186693727	-.391932236711695	-.824749108413654	.647038466013201	.108353318603481	-.17790507404387	-.918737184674619	.079793701485202	1.05634364592051	-.270903648643735	1.58220612162756	1.20822043869508	-.568442032591272	-.153687208923811	-.180567953059339	-.283733848855014
15	1	-.0427533756966638	.233793516145622	-.807529915097167	.280477208199894	-.217856943605438	.0316811891341962	.10139772588289	1.01985449907367	-.289760716038769	-.965423439350697	.156069305273959	.667818876634684	-.634588422896403	-.270903648643735	-.480227385659824	-.532959460179943	-.568442032591272	-.153687208923811	-.180567953059339	-.283733848855014
15	1	-.569188137834995	-.993149450956179	.491931995425201	-.26862307713635	-.828138705713979	.525896852621069	.471856459601507	.274222432952728	1.30269542253023	.347107169494014	-.56046835469176	.667818876634684	-.634588422896403	-.270903648643735	-.480227385659824	-.532959460179943	-.568442032591272	-.153687208923811	-.180567953059339	-.283733848855014
15	1	-.920144645927215	-1.16842701768501	.167066517794609	-1.09227350514072	-.217856943605438	.455294614980087	.657085826460816	.647038466013201	-.289760716038769	.609613291262956	.156069305273959	-.50823147366428	-.634588422896403	-.270903648643735	-.480227385659824	-.532959460179943	-.568442032591272	-.153687208923811	-.180567953059339	-.283733848855014
15	1	-.48144901081194	-.642594317498522	-1.13239539272776	-.26862307713635	1.61298834272019	-.321329999070713	.842315193320125	-.844225666228693	.108353318603481	-1.49043568288858	.156069305273959	-1.09625664881376	-.634588422896403	-.270903648643735	-.480227385659824	-.532959460179943	-.568442032591272	-.153687208923811	-.180567953059339	-.283733848855014
15	1	-.65692726485805	-.642594317498522	-.482664437466575	-.543173219804472	-.217856943605438	-.815545662557586	-1.38043720899158	-.471409633168219	.506467353245732	-.17790507404387	-.56046835469176	-1.09625664881376	.633610628716284	-.270903648643735	1.58220612162756	-.532959460179943	.774489326736378	-.153687208923811	-.180567953059339	-.283733848855014
15	1	-.920144645927215	-.467316750769693	-1.45726087035835	-.543173219804472	-.828138705713979	-1.73337475189035	-1.19520784213227	-1.58985773234964	-1.48410281996552	-1.75294180465752	-.56046835469176	-1.09625664881376	1.90180968032897	-.270903648643735	2.61342287527126	1.20822043869508	.774489326736378	-.153687208923811	-.180567953059339	-.283733848855014
15	1	.571420513464722	.759626216332108	-.807529915097167	.829577493536138	1.00270658061164	.17288566441616	-.269061007835728	1.76548656519462	-.687874750681019	.609613291262956	.156069305273959	-1.09625664881376	.210877611512055	2.48127937191181	-.480227385659824	-.532959460179943	2.11742068606403	-.153687208923811	-.180567953059339	4.01201870326506
15	1	-.393709883788885	.233793516145622	-1.45726087035835	.00592706553177224	-.828138705713979	.243487902057142	1.21277392703874	1.39267053213415	.904581387887982	-2.01544792642647	-.202199524708901	-.50823147366428	1.90180968032897	.646490691541446	2.61342287527126	2.0788103881326	-.568442032591272	-.153687208923811	-.180567953059339	1.14818366851834
15	1	1.71202916476444	1.98656918343391	-.807529915097167	2.47687834954487	1.00270658061164	.94951027846696	.471856459601507	1.01985449907367	.108353318603481	.347107169494014	.514338135256817	3.01991957723261	-.211855405692174	-.270903648643735	-.480227385659824	.33763048925757	-.568442032591272	-.153687208923811	-.180567953059339	-.283733848855014
15	1	.220464005372502	-.292039184040865	1.14166295068638	.280477208199894	-.217856943605438	3.77359978410623	3.43552632935045	2.51111863131557	3.29326559574148	2.18465002187661	1.94741345518825	3.60794475238209	-.634588422896403	-.270903648643735	-.480227385659824	-.532959460179943	-.568442032591272	-.153687208923811	-.180567953059339	-.283733848855014
15	1	-.305970756765829	-.292039184040865	-1.45726087035835	.280477208199894	1.00270658061164	-.815545662557586	-.269061007835728	-1.21704169928917	-1.48410281996552	-1.22792956111964	1.23087579522254	-1.09625664881376	1.47907666312474	-.270903648643735	1.58220612162756	1.20822043869508	.774489326736378	-.153687208923811	-.180567953059339	-.283733848855014
15	1	-.920144645927215	-.993149450956179	-.807529915097167	-.26862307713635	-.828138705713979	.525896852621069	.471856459601507	-.0985936001077458	-1.08598878532327	.609613291262956	1.58914462520539	.667818876634684	.633610628716284	1.56388503172663	.55098936798387	1.20822043869508	-.568442032591272	-.153687208923811	-.180567953059339	2.5801011858917
15	1	-.48144901081194	-.292039184040865	-.482664437466575	-.543173219804472	-.217856943605438	.878908040825978	-.0838316409764186	.647038466013201	2.49703752645698	.084601047725072	1.23087579522254	.667818876634684	-.211855405692174	4.31606805228217	-.480227385659824	.33763048925757	-.568442032591272	-.153687208923811	6.4165203601227	4.01201870326506
15	1	-.83240551890416	-1.16842701768501	.167066517794609	-.543173219804472	-.828138705713979	-.744943424916604	-1.00997847527296	-.0985936001077458	-1.08598878532327	.084601047725072	-.56046835469176	-.50823147366428	-.634588422896403	-.270903648643735	-.480227385659824	-.532959460179943	-.568442032591272	-.153687208923811	-.180567953059339	-.283733848855014
15	1	-.744666391881105	-.993149450956179	.816797473055793	-1.36682364780884	-.217856943605438	-1.09795461312151	-.639519741554345	-.844225666228693	-.687874750681019	-.702917317581755	-1.27700601465748	-1.09625664881376	.210877611512055	-.270903648643735	.55098936798387	.33763048925757	-.568442032591272	-.153687208923811	-.180567953059339	-.283733848855014
15	1	-1.09562289997333	-1.16842701768501	-1.13239539272776	-.26862307713635	-.828138705713979	-.462534474352676	-.454290374695036	-.0985936001077458	.506467353245732	-.965423439350697	-.56046835469176	.079793701485202	.633610628716284	-.270903648643735	-.480227385659824	1.20822043869508	.774489326736378	-.153687208923811	-.180567953059339	-.283733848855014
15	1	-1.09562289997333	-1.16842701768501	.167066517794609	-1.36682364780884	-.828138705713979	-.744943424916604	-.454290374695036	-.844225666228693	-.289760716038769	-.965423439350697	-.56046835469176	.079793701485202	-.211855405692174	-.270903648643735	-.480227385659824	-.532959460179943	.774489326736378	-.153687208923811	-.180567953059339	-.283733848855014
15	1	-1.09562289997333	-1.16842701768501	.167066517794609	-1.36682364780884	-.828138705713979	.243487902057142	-.0838316409764186	.274222432952728	1.70080945717248	-.965423439350697	.872606965239677	.079793701485202	-.634588422896403	-.270903648643735	-.480227385659824	-.532959460179943	-.568442032591272	-.153687208923811	-.180567953059339	-.283733848855014
15	1	.659159640487777	1.11018134978977	-.807529915097167	.555027350868016	1.00270658061164	.808305803184996	.657085826460816	-.0985936001077458	1.30269542253023	-.440411195812813	1.58914462520539	1.25584405178417	.210877611512055	-.270903648643735	-.480227385659824	1.20822043869508	-.568442032591272	-.153687208923811	-.180567953059339	-.283733848855014
15	1	-.65692726485805	-.817871884227351	-1.13239539272776	.555027350868016	-.828138705713979	-.250727761429731	-.639519741554345	1.39267053213415	-1.48410281996552	.084601047725072	.156069305273959	-.50823147366428	1.05634364592051	-.270903648643735	-.480227385659824	1.20822043869508	2.11742068606403	-.153687208923811	-.180567953059339	-.283733848855014
15	1	-.218231629742774	-.642594317498522	.491931995425201	-.26862307713635	.392424818503103	-.533136711993658	-1.7508959427102	1.76548656519462	-.687874750681019	-.17790507404387	-.202199524708901	.079793701485202	-.634588422896403	-.270903648643735	-.480227385659824	-.532959460179943	-.568442032591272	-.153687208923811	-.180567953059339	-.283733848855014
15	1	-.920144645927215	-1.16842701768501	.167066517794609	-.817723362472594	-.828138705713979	-.250727761429731	.286627092742199	-.844225666228693	-.687874750681019	-.17790507404387	-.202199524708901	.079793701485202	.210877611512055	-.270903648643735	-.480227385659824	-.532959460179943	2.11742068606403	-.153687208923811	-.180567953059339	-.283733848855014
15	1	-1.09562289997333	-.642594317498522	-.807529915097167	-1.36682364780884	-.828138705713979	-1.16855685076249	-.454290374695036	-1.21704169928917	-1.48410281996552	-.965423439350697	-.56046835469176	-1.09625664881376	-.211855405692174	.646490691541446	-.480227385659824	-.532959460179943	.774489326736378	-.153687208923811	3.11797620353168	-.283733848855014
15	1	-.393709883788885	-.467316750769693	-1.13239539272776	.555027350868016	-.217856943605438	-.0389210485067856	-1.38043720899158	.274222432952728	.506467353245732	1.13462553480084	-.918737184674619	1.84386922693365	.633610628716284	1.56388503172663	-.480227385659824	2.0788103881326	-.568442032591272	-.153687208923811	-.180567953059339	2.5801011858917
15	1	-1.09562289997333	-.993149450956179	-1.13239539272776	-.543173219804472	-.828138705713979	-.533136711993658	-.454290374695036	-.844225666228693	-.289760716038769	-.965423439350697	.872606965239677	-.50823147366428	.633610628716284	2.48127937191181	2.61342287527126	-.532959460179943	-.568442032591272	-.153687208923811	-.180567953059339	4.01201870326506
15	1	1.27333352964916	.934903783060936	1.79139390594757	1.10412763620426	-.217856943605438	.94951027846696	.471856459601507	1.01985449907367	.506467353245732	1.39713165656978	.514338135256817	.079793701485202	.633610628716284	-.270903648643735	-.480227385659824	2.0788103881326	-.568442032591272	-.153687208923811	-.180567953059339	-.283733848855014
15	1	-1.00788377295027	-1.16842701768501	-.482664437466575	-.543173219804472	-.828138705713979	-.886147900198567	-1.00997847527296	-.844225666228693	-.289760716038769	-.440411195812813	-.918737184674619	.079793701485202	-.634588422896403	-.270903648643735	-.480227385659824	-.532959460179943	-.568442032591272	-.153687208923811	-.180567953059339	-.283733848855014
15	1	-.569188137834995	-.817871884227351	-1.78212634798894	1.10412763620426	-.217856943605438	.102283426775178	-.269061007835728	-.0985936001077458	.108353318603481	1.39713165656978	-.918737184674619	.079793701485202	-.634588422896403	-.270903648643735	-.480227385659824	-.532959460179943	-.568442032591272	-.153687208923811	-.180567953059339	-.283733848855014
15	1	-.48144901081194	-.292039184040865	-.482664437466575	-.26862307713635	-.828138705713979	1.16131699138991	1.02754456017943	.647038466013201	.904581387887982	.609613291262956	.156069305273959	2.43189440208313	-.634588422896403	-.270903648643735	-.480227385659824	-.532959460179943	-.568442032591272	-.153687208923811	-.180567953059339	-.283733848855014
15	1	-.393709883788885	-.116761617312036	.167066517794609	-.817723362472594	-.828138705713979	-1.30976132604446	-1.19520784213227	-.844225666228693	-1.48410281996552	-.965423439350697	-.202199524708901	-1.09625664881376	-.634588422896403	-.270903648643735	-.480227385659824	-.532959460179943	-.568442032591272	-.153687208923811	-.180567953059339	-.283733848855014
15	1	-.920144645927215	-.993149450956179	-.157798959835983	-.817723362472594	-.828138705713979	-.391932236711695	-.269061007835728	-.0985936001077458	-.289760716038769	.084601047725072	-1.27700601465748	.079793701485202	-.634588422896403	-.270903648643735	-.480227385659824	-.532959460179943	-.568442032591272	-.153687208923811	-.180567953059339	-.283733848855014
15	1	.922377021556943	1.11018134978977	.491931995425201	.280477208199894	1.00270658061164	.525896852621069	.471856459601507	.647038466013201	-.289760716038769	1.13462553480084	-.202199524708901	.079793701485202	-.211855405692174	-.270903648643735	-.480227385659824	-.532959460179943	.774489326736378	-.153687208923811	-.180567953059339	-.283733848855014
15	1	2.7648986890411	3.03823458380688	.167066517794609	2.47687834954487	2.83355186693727	.737703565544014	.657085826460816	.274222432952728	.108353318603481	1.65963777833873	-.56046835469176	.667818876634684	-.634588422896403	-.270903648643735	-.480227385659824	-.532959460179943	-.568442032591272	-.153687208923811	-.180567953059339	-.283733848855014
15	1	-.569188137834995	-.993149450956179	.167066517794609	-.26862307713635	-.217856943605438	.0316811891341962	.10139772588289	.274222432952728	-.289760716038769	-.965423439350697	.156069305273959	1.84386922693365	-.634588422896403	-.270903648643735	-.480227385659824	-.532959460179943	-.568442032591272	-.153687208923811	-.180567953059339	-.283733848855014
15	1	-.569188137834995	-1.16842701768501	2.11625938357816	-1.36682364780884	-.828138705713979	-.886147900198567	-.454290374695036	-.844225666228693	-.289760716038769	-.965423439350697	-1.27700601465748	.079793701485202	-.634588422896403	-.270903648643735	-.480227385659824	-.532959460179943	-.568442032591272	-.153687208923811	-.180567953059339	-.283733848855014
15	1	.395942259418612	-.116761617312036	1.14166295068638	.829577493536138	-.828138705713979	-.533136711993658	-.454290374695036	-.844225666228693	-.687874750681019	.084601047725072	-.56046835469176	.079793701485202	-.634588422896403	-.270903648643735	-.480227385659824	-.532959460179943	-.568442032591272	-.153687208923811	-.180567953059339	-.283733848855014
15	1	-.920144645927215	-1.16842701768501	.491931995425201	-1.09227350514072	-.828138705713979	-.533136711993658	-.269061007835728	-.844225666228693	-.289760716038769	-.440411195812813	-1.27700601465748	1.25584405178417	-.634588422896403	-.270903648643735	-.480227385659824	-.532959460179943	-.568442032591272	-.153687208923811	-.180567953059339	-.283733848855014
15	1	-.569188137834995	-.817871884227351	.491931995425201	-.817723362472594	-.217856943605438	.0316811891341962	.471856459601507	-.0985936001077458	.108353318603481	.084601047725072	-.56046835469176	-.50823147366428	-.211855405692174	.646490691541446	-.480227385659824	-.532959460179943	.774489326736378	-.153687208923811	-.180567953059339	1.14818366851834
15	1	-.393709883788885	-.817871884227351	.491931995425201	-.26862307713635	-.217856943605438	-.744943424916604	.10139772588289	-1.96267376541011	-.289760716038769	-.965423439350697	-.56046835469176	.079793701485202	-.634588422896403	-.270903648643735	-.480227385659824	-.532959460179943	-.568442032591272	-.153687208923811	-.180567953059339	-.283733848855014
15	1	-1.44657940806555	-.993149450956179	-1.78212634798894	-1.09227350514072	-.828138705713979	-.60373894963464	-.454290374695036	-.471409633168219	.108353318603481	-.702917317581755	-.918737184674619	.079793701485202	-.634588422896403	-.270903648643735	-.480227385659824	-.532959460179943	-.568442032591272	-.153687208923811	-.180567953059339	-.283733848855014
15	1	-.305970756765829	.0585159494167928	-.482664437466575	-.543173219804472	-.217856943605438	.102283426775178	.286627092742199	-.0985936001077458	.506467353245732	.084601047725072	-.918737184674619	.667818876634684	1.05634364592051	-.270903648643735	-.480227385659824	2.0788103881326	.774489326736378	-.153687208923811	-.180567953059339	-.283733848855014
15	1	-.569188137834995	-1.16842701768501	2.11625938357816	-1.36682364780884	-.828138705713979	-2.43939712830017	-1.7508959427102	-1.96267376541011	-1.48410281996552	-2.01544792642647	-2.35181250460606	-1.09625664881376	-.211855405692174	-.270903648643735	-.480227385659824	-.532959460179943	.774489326736378	-.153687208923811	-.180567953059339	-.283733848855014
15	1	-.744666391881105	-.642594317498522	-.807529915097167	-.26862307713635	-.828138705713979	.525896852621069	2.13892076133529	1.01985449907367	.108353318603481	-1.75294180465752	.514338135256817	-1.09625664881376	.210877611512055	-.270903648643735	.55098936798387	-.532959460179943	.774489326736378	-.153687208923811	-.180567953059339	-.283733848855014
15	1	-.569188137834995	-.467316750769693	-.807529915097167	-.817723362472594	1.00270658061164	.17288566441616	.286627092742199	-.0985936001077458	.904581387887982	-1.22792956111964	1.58914462520539	-.50823147366428	.633610628716284	-.270903648643735	.55098936798387	1.20822043869508	-.568442032591272	-.153687208923811	-.180567953059339	-.283733848855014
15	1	-.65692726485805	-.817871884227351	-.807529915097167	-.26862307713635	.392424818503103	.596499090262051	1.39800329389805	-.471409633168219	.506467353245732	.084601047725072	.156069305273959	.079793701485202	.633610628716284	-.270903648643735	.55098936798387	.33763048925757	.774489326736378	-.153687208923811	-.180567953059339	-.283733848855014
15	1	.395942259418612	-.292039184040865	1.14166295068638	.555027350868016	.392424818503103	.455294614980087	-.639519741554345	1.76548656519462	-.289760716038769	-.17790507404387	.872606965239677	2.43189440208313	-.634588422896403	-.270903648643735	-.480227385659824	-.532959460179943	-.568442032591272	-.153687208923811	-.180567953059339	-.283733848855014
15	1	-1.18336202699638	-.993149450956179	-.807529915097167	-1.09227350514072	-.828138705713979	-.321329999070713	-.824749108413654	1.01985449907367	-1.48410281996552	.084601047725072	.872606965239677	-1.09625664881376	-.634588422896403	-.270903648643735	-.480227385659824	-.532959460179943	-.568442032591272	-.153687208923811	-.180567953059339	-.283733848855014
15	1	-.305970756765829	-.116761617312036	-1.13239539272776	.555027350868016	-.828138705713979	1.37312370431285	1.58323266075736	1.01985449907367	-1.08598878532327	2.18465002187661	1.23087579522254	-.50823147366428	-.634588422896403	-.270903648643735	-.480227385659824	-.532959460179943	-.568442032591272	-.153687208923811	-.180567953059339	-.283733848855014
15	1	-.569188137834995	-1.16842701768501	2.11625938357816	-1.36682364780884	-.828138705713979	.596499090262051	-.454290374695036	.647038466013201	.506467353245732	1.92214390010767	-.202199524708901	.667818876634684	1.90180968032897	8.90303975320808	2.61342287527126	-.532959460179943	3.46035204539168	7.09476042650102	-.180567953059339	11.1716062901319
15	1	-.744666391881105	-.817871884227351	.167066517794609	-.817723362472594	-.828138705713979	.314090139698124	-.0838316409764186	-.471409633168219	-.289760716038769	1.13462553480084	.872606965239677	.079793701485202	-.634588422896403	-.270903648643735	-.480227385659824	-.532959460179943	-.568442032591272	-.153687208923811	-.180567953059339	-.283733848855014
15	1	-1.18336202699638	-.817871884227351	-1.13239539272776	-1.36682364780884	-.217856943605438	-.391932236711695	.286627092742199	-.0985936001077458	-.687874750681019	-.17790507404387	-.918737184674619	-1.09625664881376	-.211855405692174	-.270903648643735	-.480227385659824	-.532959460179943	.774489326736378	-.153687208923811	-.180567953059339	-.283733848855014
15	1	1.79976829178749	2.16184675016274	.816797473055793	.829577493536138	1.61298834272019	2.07914608072267	1.76846202761667	1.76548656519462	2.49703752645698	1.13462553480084	.872606965239677	1.25584405178417	-.211855405692174	-.270903648643735	-.480227385659824	.33763048925757	-.568442032591272	-.153687208923811	-.180567953059339	-.283733848855014
15	1	-.218231629742774	-.292039184040865	-.157798959835983	.00592706553177224	-.217856943605438	1.16131699138991	1.76846202761667	-.0985936001077458	.904581387887982	.872119413031899	.514338135256817	.079793701485202	-.634588422896403	.646490691541446	-.480227385659824	-.532959460179943	-.568442032591272	-.153687208923811	-.180567953059339	1.14818366851834
15	1	-.83240551890416	-.993149450956179	-1.13239539272776	.280477208199894	-.828138705713979	.525896852621069	-.0838316409764186	-.0985936001077458	-.289760716038769	1.39713165656978	.514338135256817	1.25584405178417	-.211855405692174	-.270903648643735	-.480227385659824	-.532959460179943	.774489326736378	-.153687208923811	-.180567953059339	-.283733848855014
15	1	.0449857513263912	-.467316750769693	.816797473055793	.00592706553177224	.392424818503103	.384692377339105	.10139772588289	1.01985449907367	.506467353245732	.609613291262956	-.202199524708901	-.50823147366428	.210877611512055	.646490691541446	-.480227385659824	1.20822043869508	-.568442032591272	-.153687208923811	-.180567953059339	1.14818366851834
15	1	-.0427533756966638	-.116761617312036	-.157798959835983	-.26862307713635	1.00270658061164	-.321329999070713	.10139772588289	-.844225666228693	-.289760716038769	-.702917317581755	.156069305273959	.079793701485202	-.634588422896403	-.270903648643735	-.480227385659824	-.532959460179943	-.568442032591272	-.153687208923811	-.180567953059339	-.283733848855014
15	1	-.48144901081194	-.642594317498522	-.807529915097167	.280477208199894	-.217856943605438	1.44372594195383	1.21277392703874	1.01985449907367	.904581387887982	.347107169494014	1.23087579522254	2.43189440208313	5.2836738179628	-.270903648643735	3.64463962891495	4.69058023644514	4.80328340471933	-.153687208923811	-.180567953059339	-.283733848855014
15	1	-.48144901081194	-.993149450956179	2.11625938357816	-1.36682364780884	-.828138705713979	.667101327903033	.842315193320125	.274222432952728	.904581387887982	.084601047725072	-.202199524708901	1.25584405178417	-.211855405692174	-.270903648643735	-.480227385659824	-.532959460179943	.774489326736378	-.153687208923811	-.180567953059339	-.283733848855014
15	1	-1.27110115401944	-1.16842701768501	-1.13239539272776	-.817723362472594	-.828138705713979	-.321329999070713	-.269061007835728	-.0985936001077458	-.687874750681019	.347107169494014	-.918737184674619	.079793701485202	-.634588422896403	-.270903648643735	-.480227385659824	-.532959460179943	-.568442032591272	-.153687208923811	-.180567953059339	-.283733848855014
15	1	.132724878349446	-.467316750769693	.491931995425201	.555027350868016	.392424818503103	.808305803184996	1.58323266075736	.274222432952728	.506467353245732	-.440411195812813	.514338135256817	.667818876634684	1.05634364592051	-.270903648643735	1.58220612162756	.33763048925757	.774489326736378	-.153687208923811	-.180567953059339	-.283733848855014
15	1	-1.09562289997333	-1.16842701768501	.167066517794609	-1.36682364780884	-.828138705713979	-.815545662557586	.10139772588289	-.471409633168219	-.687874750681019	-1.75294180465752	-.202199524708901	-1.09625664881376	-.211855405692174	-.270903648643735	-.480227385659824	-.532959460179943	.774489326736378	-.153687208923811	-.180567953059339	-.283733848855014
15	1	1.9752465458336	1.11018134978977	2.11625938357816	2.20232820687675	1.00270658061164	1.37312370431285	1.76846202761667	.647038466013201	.506467353245732	1.65963777833873	.156069305273959	.079793701485202	-.211855405692174	-.270903648643735	-.480227385659824	.33763048925757	-.568442032591272	-.153687208923811	-.180567953059339	-.283733848855014
15	1	-.920144645927215	-.993149450956179	.167066517794609	-1.09227350514072	-.828138705713979	-.180125523788749	.286627092742199	-.0985936001077458	.506467353245732	-.440411195812813	-1.27700601465748	.079793701485202	-.634588422896403	-.270903648643735	-.480227385659824	-.532959460179943	-.568442032591272	-.153687208923811	-.180567953059339	-.283733848855014
15	1	-.218231629742774	.0585159494167928	-.482664437466575	.00592706553177224	-.828138705713979	.0316811891341962	-.269061007835728	.647038466013201	.108353318603481	.609613291262956	-.56046835469176	-.50823147366428	-.634588422896403	-.270903648643735	-.480227385659824	-.532959460179943	-.568442032591272	-.153687208923811	-.180567953059339	-.283733848855014
15	1	.834637894533887	1.28545891651859	.167066517794609	.555027350868016	-.217856943605438	.0316811891341962	.10139772588289	1.01985449907367	.108353318603481	-.965423439350697	.156069305273959	.079793701485202	-.634588422896403	-.270903648643735	-.480227385659824	-.532959460179943	-.568442032591272	-.153687208923811	-.180567953059339	-.283733848855014
15	1	-.218231629742774	-.642594317498522	.491931995425201	.00592706553177224	-.217856943605438	.17288566441616	-.0838316409764186	.647038466013201	.108353318603481	.347107169494014	.156069305273959	-.50823147366428	-.211855405692174	-.270903648643735	-.480227385659824	-.532959460179943	.774489326736378	-.153687208923811	-.180567953059339	-.283733848855014
15	1	-1.18336202699638	-.642594317498522	-1.13239539272776	-1.36682364780884	-.828138705713979	.455294614980087	.10139772588289	.274222432952728	1.30269542253023	.872119413031899	.156069305273959	-1.09625664881376	-.211855405692174	-.270903648643735	-.480227385659824	-.532959460179943	.774489326736378	-.153687208923811	-.180567953059339	-.283733848855014
15	1	-.218231629742774	.40907108287445	-.807529915097167	-.543173219804472	-.217856943605438	.878908040825978	.471856459601507	.274222432952728	1.70080945717248	-.17790507404387	.514338135256817	2.43189440208313	.633610628716284	-.270903648643735	1.58220612162756	-.532959460179943	.774489326736378	-.153687208923811	-.180567953059339	-.283733848855014
15	1	-.83240551890416	-1.16842701768501	1.14166295068638	-1.36682364780884	-.828138705713979	-2.43939712830017	-1.7508959427102	-1.96267376541011	-1.48410281996552	-2.01544792642647	-2.35181250460606	-1.09625664881376	-.634588422896403	-.270903648643735	-.480227385659824	-.532959460179943	-.568442032591272	-.153687208923811	-.180567953059339	-.283733848855014
15	1	-.920144645927215	-.993149450956179	.167066517794609	-1.09227350514072	-.828138705713979	-.321329999070713	-1.19520784213227	1.39267053213415	.108353318603481	-.702917317581755	-.918737184674619	1.84386922693365	-.634588422896403	-.270903648643735	-.480227385659824	-.532959460179943	-.568442032591272	-.153687208923811	-.180567953059339	-.283733848855014
15	1	.220464005372502	1.63601404997625	-1.78212634798894	.00592706553177224	-.828138705713979	-1.59217027660839	-.824749108413654	-1.58985773234964	-1.48410281996552	-2.01544792642647	-.202199524708901	-1.09625664881376	.633610628716284	-.270903648643735	1.58220612162756	-.532959460179943	.774489326736378	-.153687208923811	-.180567953059339	-.283733848855014
15	1	2.23846392690277	1.98656918343391	1.46652842831698	1.37867777887238	2.83355186693727	-1.09795461312151	-.639519741554345	-.471409633168219	-1.08598878532327	-.702917317581755	-1.27700601465748	-1.09625664881376	.210877611512055	-.270903648643735	-.480227385659824	-.532959460179943	2.11742068606403	-.153687208923811	-.180567953059339	-.283733848855014
15	1	-.393709883788885	-.116761617312036	-1.13239539272776	.00592706553177224	-.217856943605438	-.0389210485067856	.10139772588289	.274222432952728	.904581387887982	-2.01544792642647	1.94741345518825	-1.09625664881376	1.05634364592051	-.270903648643735	-.480227385659824	1.20822043869508	2.11742068606403	-.153687208923811	-.180567953059339	-.283733848855014
15	1	-.305970756765829	-.467316750769693	-1.13239539272776	.00592706553177224	1.61298834272019	-.886147900198567	-.824749108413654	-1.21704169928917	-1.08598878532327	-.702917317581755	.872606965239677	-1.09625664881376	.210877611512055	-.270903648643735	-.480227385659824	1.20822043869508	-.568442032591272	-.153687208923811	-.180567953059339	-.283733848855014
15	1	1.44881178369527	1.28545891651859	1.46652842831698	.555027350868016	1.61298834272019	-.109523286147767	.10139772588289	-.844225666228693	-.289760716038769	.084601047725072	.156069305273959	.079793701485202	.633610628716284	-.270903648643735	.55098936798387	1.20822043869508	-.568442032591272	-.153687208923811	-.180567953059339	-.283733848855014
15	1	-.65692726485805	-.817871884227351	-.157798959835983	-.26862307713635	-.828138705713979	.17288566441616	.10139772588289	-.471409633168219	.506467353245732	-.702917317581755	.872606965239677	1.25584405178417	-.634588422896403	-.270903648643735	-.480227385659824	-.532959460179943	-.568442032591272	-.153687208923811	-.180567953059339	-.283733848855014
15	1	-.744666391881105	-.292039184040865	-.807529915097167	-.817723362472594	-.828138705713979	.243487902057142	.10139772588289	.274222432952728	-.289760716038769	.347107169494014	-.202199524708901	1.25584405178417	-.211855405692174	-.270903648643735	.55098936798387	-.532959460179943	-.568442032591272	-.153687208923811	-.180567953059339	-.283733848855014
15	1	-.218231629742774	-.292039184040865	-.482664437466575	.555027350868016	-.828138705713979	1.16131699138991	1.39800329389805	-.0985936001077458	1.70080945717248	-.965423439350697	1.23087579522254	3.01991957723261	-.634588422896403	-.270903648643735	-.480227385659824	-.532959460179943	-.568442032591272	-.153687208923811	-.180567953059339	-.283733848855014
15	1	-.744666391881105	-.642594317498522	-.482664437466575	-.543173219804472	-.828138705713979	.878908040825978	.657085826460816	.647038466013201	-.289760716038769	1.39713165656978	.872606965239677	.079793701485202	2.3245426975332	6.15085673265253	1.58220612162756	3.81999028700762	-.568442032591272	7.09476042650102	-.180567953059339	6.87585373801178
15	1	-.569188137834995	-.467316750769693	.167066517794609	-1.09227350514072	-.217856943605438	.314090139698124	.286627092742199	-.844225666228693	.506467353245732	-.440411195812813	.514338135256817	2.43189440208313	-.634588422896403	-.270903648643735	-.480227385659824	-.532959460179943	-.568442032591272	-.153687208923811	-.180567953059339	-.283733848855014
15	1	1.01011614858	1.46073648324742	.167066517794609	.00592706553177224	1.61298834272019	-1.09795461312151	-1.38043720899158	-.471409633168219	-.687874750681019	-.17790507404387	-.918737184674619	-1.09625664881376	-.211855405692174	-.270903648643735	-.480227385659824	.33763048925757	-.568442032591272	-.153687208923811	-.180567953059339	-.283733848855014
15	1	1.53655091071833	1.46073648324742	1.46652842831698	.555027350868016	1.61298834272019	2.22035055600463	1.76846202761667	1.01985449907367	2.09892349181473	1.92214390010767	.872606965239677	2.43189440208313	-.211855405692174	.646490691541446	-.480227385659824	.33763048925757	-.568442032591272	-.153687208923811	-.180567953059339	1.14818366851834
15	1	-1.00788377295027	-.993149450956179	-.807529915097167	-.543173219804472	-.828138705713979	-.533136711993658	-1.00997847527296	-.0985936001077458	.506467353245732	-.440411195812813	-.202199524708901	-.50823147366428	-.211855405692174	-.270903648643735	-.480227385659824	-.532959460179943	.774489326736378	-.153687208923811	-.180567953059339	-.283733848855014
15	1	.308203132395557	-.116761617312036	.491931995425201	.555027350868016	.392424818503103	.455294614980087	1.39800329389805	.274222432952728	-.289760716038769	.872119413031899	-.918737184674619	-1.09625664881376	-.634588422896403	-.270903648643735	-.480227385659824	-.532959460179943	-.568442032591272	-.153687208923811	-.180567953059339	-.283733848855014
15	1	-.0427533756966638	.0585159494167928	-.807529915097167	.280477208199894	.392424818503103	-.815545662557586	-.639519741554345	.274222432952728	-1.08598878532327	-.17790507404387	-1.27700601465748	-1.09625664881376	-.634588422896403	-.270903648643735	-.480227385659824	-.532959460179943	-.568442032591272	-.153687208923811	-.180567953059339	-.283733848855014
15	1	.220464005372502	.0585159494167928	1.14166295068638	-.543173219804472	.392424818503103	.0316811891341962	.10139772588289	-.471409633168219	.506467353245732	.084601047725072	.514338135256817	-1.09625664881376	.210877611512055	-.270903648643735	-.480227385659824	.33763048925757	.774489326736378	-.153687208923811	-.180567953059339	-.283733848855014
15	1	2.50168130797194	2.16184675016274	1.79139390594757	1.6532279215405	2.83355186693727	-.109523286147767	.286627092742199	-.0985936001077458	-1.08598878532327	.609613291262956	-.56046835469176	-.50823147366428	1.05634364592051	-.270903648643735	-.480227385659824	2.94940033757011	-.568442032591272	-.153687208923811	-.180567953059339	-.283733848855014
15	1	-.305970756765829	-.292039184040865	.491931995425201	-.543173219804472	-.828138705713979	-.815545662557586	-1.19520784213227	-.471409633168219	.108353318603481	.347107169494014	-1.63527484464034	-.50823147366428	-.634588422896403	-.270903648643735	-.480227385659824	-.532959460179943	-.568442032591272	-.153687208923811	-.180567953059339	-.283733848855014
15	1	-1.00788377295027	-1.16842701768501	-.157798959835983	-.817723362472594	-.828138705713979	-.250727761429731	-.269061007835728	-.471409633168219	.904581387887982	-.440411195812813	-.56046835469176	.079793701485202	-.211855405692174	-.270903648643735	-.480227385659824	.33763048925757	-.568442032591272	-.153687208923811	-.180567953059339	-.283733848855014
15	1	-.48144901081194	-.817871884227351	.816797473055793	-.543173219804472	-.828138705713979	-.391932236711695	-.639519741554345	-.0985936001077458	.108353318603481	.084601047725072	-.918737184674619	.079793701485202	-.634588422896403	-.270903648643735	-.480227385659824	-.532959460179943	-.568442032591272	-.153687208923811	-.180567953059339	-.283733848855014
15	1	.571420513464722	.0585159494167928	.816797473055793	1.10412763620426	-.217856943605438	-.180125523788749	.286627092742199	.274222432952728	-.289760716038769	-.440411195812813	-.56046835469176	-.50823147366428	1.90180968032897	.646490691541446	1.58220612162756	2.0788103881326	.774489326736378	-.153687208923811	-.180567953059339	1.14818366851834
15	1	-.920144645927215	-1.16842701768501	.491931995425201	-1.09227350514072	-.828138705713979	-.250727761429731	-.454290374695036	-.471409633168219	.506467353245732	-.17790507404387	-.202199524708901	.079793701485202	-.211855405692174	-.270903648643735	-.480227385659824	-.532959460179943	.774489326736378	-.153687208923811	-.180567953059339	-.283733848855014
15	1	-1.09562289997333	-.993149450956179	-.157798959835983	-1.36682364780884	-.828138705713979	-.956750137839549	-.454290374695036	-1.21704169928917	-.687874750681019	-.440411195812813	-1.27700601465748	-.50823147366428	-.634588422896403	-.270903648643735	-.480227385659824	-.532959460179943	-.568442032591272	-.153687208923811	-.180567953059339	-.283733848855014
15	1	-.0427533756966638	-.292039184040865	-.482664437466575	.555027350868016	.392424818503103	.17288566441616	.286627092742199	.274222432952728	1.30269542253023	-.965423439350697	.156069305273959	.079793701485202	-.634588422896403	-.270903648643735	-.480227385659824	-.532959460179943	-.568442032591272	-.153687208923811	-.180567953059339	-.283733848855014
15	1	2.41394218094888	1.98656918343391	1.79139390594757	2.47687834954487	1.00270658061164	.667101327903033	.657085826460816	.274222432952728	2.09892349181473	.084601047725072	.514338135256817	-1.09625664881376	-.634588422896403	-.270903648643735	-.480227385659824	-.532959460179943	-.568442032591272	-.153687208923811	-.180567953059339	-.283733848855014
15	1	1.27333352964916	1.28545891651859	.167066517794609	.829577493536138	2.22327010482873	-.462534474352676	-.639519741554345	1.01985449907367	-.289760716038769	.347107169494014	-1.63527484464034	-1.09625664881376	3.59274174914589	-.270903648643735	2.61342287527126	3.81999028700762	2.11742068606403	-.153687208923811	-.180567953059339	-.283733848855014
15	1	.0449857513263912	-.292039184040865	1.14166295068638	.00592706553177224	-.828138705713979	-1.30976132604446	-1.00997847527296	.274222432952728	-1.48410281996552	-.702917317581755	-1.9935436746232	-1.09625664881376	-.211855405692174	-.270903648643735	-.480227385659824	-.532959460179943	.774489326736378	-.153687208923811	-.180567953059339	-.283733848855014
15	1	-1.35884028104249	-1.16842701768501	-1.78212634798894	-.543173219804472	-.828138705713979	-2.43939712830017	-1.7508959427102	-1.96267376541011	-1.48410281996552	-2.01544792642647	-2.35181250460606	-1.09625664881376	-.634588422896403	-.270903648643735	-.480227385659824	-.532959460179943	-.568442032591272	-.153687208923811	-.180567953059339	-.283733848855014
15	1	-1.18336202699638	-1.16842701768501	-.807529915097167	-.817723362472594	-.828138705713979	-1.73337475189035	-1.19520784213227	-1.21704169928917	-1.48410281996552	-2.01544792642647	-.56046835469176	-1.09625664881376	.210877611512055	-.270903648643735	.55098936798387	.33763048925757	-.568442032591272	-.153687208923811	-.180567953059339	-.283733848855014
15	1	-.48144901081194	-.467316750769693	-.482664437466575	.00592706553177224	-.828138705713979	-.0389210485067856	.10139772588289	1.01985449907367	-1.48410281996552	.609613291262956	-.918737184674619	.079793701485202	-.634588422896403	-.270903648643735	-.480227385659824	-.532959460179943	-.568442032591272	-.153687208923811	-.180567953059339	-.283733848855014
15	1	-.0427533756966638	-.116761617312036	-.157798959835983	-.26862307713635	1.00270658061164	.525896852621069	.471856459601507	-.0985936001077458	.506467353245732	.347107169494014	-.56046835469176	2.43189440208313	-.634588422896403	-.270903648643735	-.480227385659824	-.532959460179943	-.568442032591272	-.153687208923811	-.180567953059339	-.283733848855014
15	1	-.65692726485805	-.817871884227351	-1.13239539272776	.555027350868016	-.828138705713979	.455294614980087	.657085826460816	-.0985936001077458	-.687874750681019	.609613291262956	.872606965239677	.079793701485202	-.634588422896403	-.270903648643735	-.480227385659824	-.532959460179943	-.568442032591272	-.153687208923811	-.180567953059339	-.283733848855014
15	1	-.48144901081194	-.642594317498522	.167066517794609	-.543173219804472	-.217856943605438	.384692377339105	-.269061007835728	.647038466013201	-.687874750681019	1.39713165656978	.872606965239677	-.50823147366428	1.05634364592051	3.39867371209699	.55098936798387	1.20822043869508	.774489326736378	3.4705366087886	6.4165203601227	1.14818366851834
15	1	.746898767510833	-.116761617312036	.167066517794609	1.92777806420863	1.00270658061164	-.815545662557586	-1.00997847527296	.274222432952728	-1.08598878532327	.084601047725072	-.918737184674619	-1.09625664881376	-.634588422896403	-.270903648643735	-.480227385659824	-.532959460179943	-.568442032591272	-.153687208923811	-.180567953059339	-.283733848855014
15	1	-.393709883788885	-.642594317498522	-.482664437466575	.280477208199894	-.217856943605438	-.462534474352676	-1.00997847527296	.274222432952728	-.289760716038769	-1.22792956111964	1.23087579522254	.079793701485202	-.634588422896403	-.270903648643735	-.480227385659824	-.532959460179943	-.568442032591272	-.153687208923811	-.180567953059339	-.283733848855014
15	1	.659159640487777	.40907108287445	-.482664437466575	.829577493536138	2.22327010482873	-.180125523788749	-1.00997847527296	.274222432952728	.506467353245732	.609613291262956	.156069305273959	-1.09625664881376	1.47907666312474	-.270903648643735	.55098936798387	-.532959460179943	4.80328340471933	-.153687208923811	-.180567953059339	-.283733848855014
15	1	-.305970756765829	.0585159494167928	-.807529915097167	-.543173219804472	.392424818503103	.0316811891341962	.10139772588289	-.0985936001077458	-.687874750681019	.609613291262956	.156069305273959	-.50823147366428	-.634588422896403	-.270903648643735	-.480227385659824	-.532959460179943	-.568442032591272	-.153687208923811	-.180567953059339	-.283733848855014
15	1	-.920144645927215	-.817871884227351	-1.45726087035835	.00592706553177224	-.828138705713979	.455294614980087	.10139772588289	-.0985936001077458	.108353318603481	.609613291262956	.514338135256817	1.25584405178417	1.05634364592051	.646490691541446	.55098936798387	1.20822043869508	.774489326736378	-.153687208923811	-.180567953059339	1.14818366851834
15	1	-.130492502719719	-.642594317498522	1.46652842831698	-.543173219804472	-.217856943605438	.0316811891341962	.10139772588289	.274222432952728	.108353318603481	.872119413031899	-1.27700601465748	-.50823147366428	-.211855405692174	-.270903648643735	-.480227385659824	.33763048925757	-.568442032591272	-.153687208923811	-.180567953059339	-.283733848855014
15	1	-.920144645927215	-.817871884227351	-1.45726087035835	.00592706553177224	-.828138705713979	-.674341187275622	-1.38043720899158	.647038466013201	-1.08598878532327	.084601047725072	.156069305273959	-1.09625664881376	1.05634364592051	-.270903648643735	.55098936798387	1.20822043869508	.774489326736378	-.153687208923811	-.180567953059339	-.283733848855014
15	1	.0449857513263912	-.116761617312036	-.157798959835983	.280477208199894	.392424818503103	.737703565544014	.286627092742199	.647038466013201	1.30269542253023	.872119413031899	-1.27700601465748	2.43189440208313	-.634588422896403	-.270903648643735	-.480227385659824	-.532959460179943	-.568442032591272	-.153687208923811	-.180567953059339	-.283733848855014
15	1	.308203132395557	.233793516145622	.491931995425201	.00592706553177224	.392424818503103	.314090139698124	.286627092742199	.647038466013201	.506467353245732	-.17790507404387	.156069305273959	.079793701485202	.210877611512055	-.270903648643735	-.480227385659824	1.20822043869508	-.568442032591272	-.153687208923811	-.180567953059339	-.283733848855014
15	1	-1.09562289997333	-.993149450956179	-.807529915097167	-.817723362472594	-.828138705713979	-.0389210485067856	-.269061007835728	.274222432952728	-.289760716038769	.084601047725072	.156069305273959	.079793701485202	-.634588422896403	-.270903648643735	-.480227385659824	-.532959460179943	-.568442032591272	-.153687208923811	-.180567953059339	-.283733848855014
15	1	-1.44657940806555	-1.16842701768501	-1.13239539272776	-1.36682364780884	-.828138705713979	-.321329999070713	.286627092742199	-.844225666228693	-.289760716038769	-.440411195812813	-.56046835469176	.079793701485202	-.634588422896403	-.270903648643735	-.480227385659824	-.532959460179943	-.568442032591272	-.153687208923811	-.180567953059339	-.283733848855014
15	1	-.569188137834995	-.642594317498522	-.157798959835983	-.543173219804472	-.217856943605438	-1.23915908840348	-1.19520784213227	-.471409633168219	-.687874750681019	-1.22792956111964	-1.27700601465748	.079793701485202	.633610628716284	-.270903648643735	.55098936798387	-.532959460179943	2.11742068606403	-.153687208923811	-.180567953059339	-.283733848855014
15	1	-1.35884028104249	-1.16842701768501	-.807529915097167	-1.36682364780884	-.828138705713979	-.674341187275622	-.269061007835728	-.844225666228693	-1.08598878532327	.084601047725072	-.918737184674619	-.50823147366428	-.634588422896403	-.270903648643735	-.480227385659824	-.532959460179943	-.568442032591272	-.153687208923811	-.180567953059339	-.283733848855014
15	1	-1.18336202699638	-.817871884227351	-1.13239539272776	-1.09227350514072	-.828138705713979	.314090139698124	.286627092742199	-.0985936001077458	.108353318603481	.872119413031899	-.202199524708901	.079793701485202	-.634588422896403	-.270903648643735	-.480227385659824	-.532959460179943	-.568442032591272	-.153687208923811	-.180567953059339	-.283733848855014
15	1	-.83240551890416	-.642594317498522	-.157798959835983	-1.09227350514072	-.828138705713979	-.533136711993658	-.454290374695036	-.0985936001077458	.108353318603481	-.17790507404387	-1.27700601465748	-.50823147366428	-.634588422896403	-.270903648643735	-.480227385659824	-.532959460179943	-.568442032591272	-.153687208923811	-.180567953059339	-.283733848855014
15	1	.395942259418612	.233793516145622	.816797473055793	.280477208199894	-.217856943605438	.455294614980087	-.0838316409764186	.647038466013201	1.70080945717248	.347107169494014	.514338135256817	-1.09625664881376	-.634588422896403	-.270903648643735	-.480227385659824	-.532959460179943	-.568442032591272	-.153687208923811	-.180567953059339	-.283733848855014
15	1	-1.27110115401944	-.467316750769693	-1.78212634798894	-1.36682364780884	-.828138705713979	-1.5215680389674	-1.7508959427102	-.0985936001077458	-1.48410281996552	.084601047725072	-2.35181250460606	-1.09625664881376	-.634588422896403	-.270903648643735	-.480227385659824	-.532959460179943	-.568442032591272	-.153687208923811	-.180567953059339	-.283733848855014
15	1	-.83240551890416	-.292039184040865	-1.45726087035835	-.543173219804472	-.828138705713979	-1.45096580132642	-1.00997847527296	-.471409633168219	-1.48410281996552	-.440411195812813	-2.35181250460606	-1.09625664881376	-.634588422896403	-.270903648643735	-.480227385659824	-.532959460179943	-.568442032591272	-.153687208923811	-.180567953059339	-.283733848855014
15	1	-.744666391881105	-.993149450956179	-.157798959835983	-.26862307713635	-.828138705713979	-1.23915908840348	-1.19520784213227	-.471409633168219	-1.08598878532327	-.17790507404387	-1.63527484464034	-1.09625664881376	-.634588422896403	-.270903648643735	-.480227385659824	-.532959460179943	-.568442032591272	-.153687208923811	-.180567953059339	-.283733848855014
15	1	-.393709883788885	-.642594317498522	.167066517794609	-.26862307713635	-.217856943605438	-.462534474352676	-1.56566657585089	1.01985449907367	.506467353245732	.609613291262956	-.918737184674619	-1.09625664881376	1.47907666312474	1.56388503172663	.55098936798387	2.94940033757011	-.568442032591272	-.153687208923811	-.180567953059339	2.5801011858917
15	1	-1.5343185350886	-1.16842701768501	-1.78212634798894	-1.09227350514072	-.828138705713979	-2.15698817773624	-1.7508959427102	-1.96267376541011	-1.48410281996552	-1.75294180465752	-1.27700601465748	-1.09625664881376	1.90180968032897	-.270903648643735	.55098936798387	1.20822043869508	3.46035204539168	-.153687208923811	-.180567953059339	-.283733848855014
15	1	.395942259418612	.584348649603279	.167066517794609	.280477208199894	-.217856943605438	.737703565544014	1.21277392703874	.274222432952728	.506467353245732	.084601047725072	-.202199524708901	1.25584405178417	-.211855405692174	-.270903648643735	-.480227385659824	-.532959460179943	.774489326736378	-.153687208923811	-.180567953059339	-.283733848855014
15	1	-.569188137834995	-.642594317498522	.491931995425201	-.817723362472594	-.828138705713979	-.956750137839549	-1.38043720899158	-.471409633168219	-.289760716038769	.084601047725072	-.918737184674619	-1.09625664881376	1.05634364592051	.646490691541446	1.58220612162756	1.20822043869508	-.568442032591272	-.153687208923811	-.180567953059339	1.14818366851834
15	1	-.0427533756966638	.0585159494167928	-.157798959835983	.280477208199894	-.828138705713979	-1.02735237548053	.10139772588289	-1.96267376541011	-.687874750681019	-2.01544792642647	.514338135256817	-1.09625664881376	1.05634364592051	-.270903648643735	-.480227385659824	-.532959460179943	4.80328340471933	-.153687208923811	-.180567953059339	-.283733848855014
15	1	-.83240551890416	-.817871884227351	-.807529915097167	-.543173219804472	-.217856943605438	-.391932236711695	-.639519741554345	-.844225666228693	.506467353245732	-.440411195812813	.872606965239677	-1.09625664881376	.210877611512055	-.270903648643735	.55098936798387	.33763048925757	-.568442032591272	-.153687208923811	-.180567953059339	-.283733848855014
15	1	-.130492502719719	-.642594317498522	.816797473055793	-.26862307713635	.392424818503103	.737703565544014	.471856459601507	.647038466013201	.506467353245732	-.17790507404387	1.23087579522254	1.25584405178417	-.211855405692174	.646490691541446	.55098936798387	-.532959460179943	-.568442032591272	-.153687208923811	-.180567953059339	1.14818366851834
15	1	-1.5343185350886	-1.16842701768501	-1.78212634798894	-1.09227350514072	-.828138705713979	-.956750137839549	-.454290374695036	-1.96267376541011	-1.08598878532327	-1.22792956111964	1.23087579522254	-1.09625664881376	-.634588422896403	-.270903648643735	-.480227385659824	-.532959460179943	-.568442032591272	-.153687208923811	-.180567953059339	-.283733848855014
15	1	2.50168130797194	3.03823458380688	1.46652842831698	.555027350868016	2.83355186693727	.17288566441616	.10139772588289	.274222432952728	-.289760716038769	.084601047725072	.872606965239677	-.50823147366428	1.05634364592051	1.56388503172663	1.58220612162756	.33763048925757	.774489326736378	-.153687208923811	-.180567953059339	2.5801011858917
15	1	-.305970756765829	-.292039184040865	.167066517794609	-.543173219804472	-.217856943605438	.455294614980087	.10139772588289	-.844225666228693	.506467353245732	1.13462553480084	.872606965239677	.079793701485202	-.634588422896403	-.270903648643735	-.480227385659824	-.532959460179943	-.568442032591272	-.153687208923811	-.180567953059339	-.283733848855014
15	1	-.569188137834995	.0585159494167928	-1.45726087035835	-.26862307713635	-.828138705713979	-.744943424916604	-1.56566657585089	-.471409633168219	.108353318603481	.609613291262956	-.56046835469176	-1.09625664881376	-.211855405692174	-.270903648643735	-.480227385659824	-.532959460179943	.774489326736378	-.153687208923811	-.180567953059339	-.283733848855014
15	1	-.48144901081194	-.467316750769693	-.482664437466575	-.26862307713635	-.217856943605438	.17288566441616	.471856459601507	-.0985936001077458	-1.08598878532327	.872119413031899	.514338135256817	-1.09625664881376	.633610628716284	.646490691541446	-.480227385659824	1.20822043869508	.774489326736378	-.153687208923811	-.180567953059339	1.14818366851834
15	1	.308203132395557	.0585159494167928	-.482664437466575	1.10412763620426	.392424818503103	1.30252146667187	1.39800329389805	.647038466013201	.506467353245732	1.13462553480084	.514338135256817	1.25584405178417	1.90180968032897	-.270903648643735	1.58220612162756	2.0788103881326	.774489326736378	-.153687208923811	-.180567953059339	-.283733848855014
15	1	-.744666391881105	-.817871884227351	-.807529915097167	.00592706553177224	-.828138705713979	1.16131699138991	1.21277392703874	1.01985449907367	.108353318603481	.872119413031899	.514338135256817	1.25584405178417	-.634588422896403	-.270903648643735	-.480227385659824	-.532959460179943	-.568442032591272	-.153687208923811	-.180567953059339	-.283733848855014
15	1	-1.09562289997333	-.993149450956179	-.807529915097167	-.817723362472594	-.828138705713979	-.815545662557586	-1.19520784213227	-.0985936001077458	-.687874750681019	-.17790507404387	-.56046835469176	-.50823147366428	.210877611512055	-.270903648643735	.55098936798387	-.532959460179943	.774489326736378	-.153687208923811	-.180567953059339	-.283733848855014
15	1	-.65692726485805	-.467316750769693	-.807529915097167	-.26862307713635	-.828138705713979	-1.87457922717231	-1.7508959427102	-.844225666228693	-1.48410281996552	-1.49043568288858	-1.27700601465748	-1.09625664881376	-.211855405692174	-.270903648643735	-.480227385659824	.33763048925757	-.568442032591272	-.153687208923811	-.180567953059339	-.283733848855014
15	1	-.920144645927215	-.817871884227351	-.157798959835983	-1.09227350514072	-.828138705713979	.667101327903033	1.02754456017943	.274222432952728	.108353318603481	1.39713165656978	-.56046835469176	-.50823147366428	-.211855405692174	-.270903648643735	-.480227385659824	-.532959460179943	.774489326736378	-.153687208923811	-.180567953059339	-.283733848855014
15	1	-1.00788377295027	-1.16842701768501	.167066517794609	-1.09227350514072	-.828138705713979	-.0389210485067856	-.0838316409764186	.647038466013201	.506467353245732	-.440411195812813	-.56046835469176	.079793701485202	-.634588422896403	-.270903648643735	-.480227385659824	-.532959460179943	-.568442032591272	-.153687208923811	-.180567953059339	-.283733848855014
15	1	-.744666391881105	-.642594317498522	-.157798959835983	-.817723362472594	-.828138705713979	-.109523286147767	.471856459601507	-.0985936001077458	.108353318603481	-.965423439350697	-.202199524708901	.079793701485202	-.634588422896403	-.270903648643735	-.480227385659824	-.532959460179943	-.568442032591272	-.153687208923811	-.180567953059339	-.283733848855014
15	1	2.41394218094888	2.33712431689157	1.46652842831698	1.37867777887238	2.83355186693727	-.462534474352676	-.269061007835728	-.471409633168219	-1.08598878532327	-.965423439350697	.156069305273959	1.25584405178417	1.05634364592051	-.270903648643735	-.480227385659824	2.0788103881326	.774489326736378	-.153687208923811	-.180567953059339	-.283733848855014
15	1	-1.00788377295027	-.817871884227351	-.482664437466575	-1.09227350514072	-.828138705713979	-.815545662557586	-.824749108413654	.274222432952728	-.687874750681019	-.702917317581755	-.918737184674619	-.50823147366428	-.634588422896403	-.270903648643735	-.480227385659824	-.532959460179943	-.568442032591272	-.153687208923811	-.180567953059339	-.283733848855014
15	1	-1.18336202699638	-.993149450956179	-1.13239539272776	-.817723362472594	-.828138705713979	-.109523286147767	-.269061007835728	-.0985936001077458	.506467353245732	-.17790507404387	.156069305273959	-.50823147366428	.210877611512055	-.270903648643735	.55098936798387	-.532959460179943	.774489326736378	-.153687208923811	-.180567953059339	-.283733848855014
15	1	-.920144645927215	-1.16842701768501	.491931995425201	-1.36682364780884	-.217856943605438	-.321329999070713	-.454290374695036	.274222432952728	-.687874750681019	.084601047725072	-.918737184674619	.667818876634684	.210877611512055	-.270903648643735	1.58220612162756	-.532959460179943	-.568442032591272	-.153687208923811	-.180567953059339	-.283733848855014
15	1	-.48144901081194	-.993149450956179	2.11625938357816	-1.36682364780884	-.828138705713979	-2.01578370245428	-1.7508959427102	-.0985936001077458	-1.48410281996552	-1.75294180465752	-2.35181250460606	-1.09625664881376	-.634588422896403	-.270903648643735	-.480227385659824	-.532959460179943	-.568442032591272	-.153687208923811	-.180567953059339	-.283733848855014
15	1	-1.00788377295027	-1.16842701768501	-.157798959835983	-.817723362472594	-.828138705713979	-1.30976132604446	-1.00997847527296	-1.58985773234964	-1.48410281996552	-.17790507404387	-1.27700601465748	-.50823147366428	-.634588422896403	-.270903648643735	-.480227385659824	-.532959460179943	-.568442032591272	-.153687208923811	-.180567953059339	-.283733848855014
15	1	-1.00788377295027	-.993149450956179	-.157798959835983	-1.09227350514072	-.828138705713979	-.956750137839549	.842315193320125	-1.21704169928917	-1.48410281996552	-1.49043568288858	-2.35181250460606	.667818876634684	-.634588422896403	-.270903648643735	-.480227385659824	-.532959460179943	-.568442032591272	-.153687208923811	-.180567953059339	-.283733848855014
15	1	-.920144645927215	-.993149450956179	-.157798959835983	-.817723362472594	-.828138705713979	-1.80397698953133	-1.7508959427102	-1.58985773234964	-1.08598878532327	-1.22792956111964	-1.9935436746232	.667818876634684	-.634588422896403	-.270903648643735	-.480227385659824	-.532959460179943	-.568442032591272	-.153687208923811	-.180567953059339	-.283733848855014
15	1	-.920144645927215	-.993149450956179	.167066517794609	-1.09227350514072	-.828138705713979	-.321329999070713	-.269061007835728	-.844225666228693	.108353318603481	-.17790507404387	-.202199524708901	.079793701485202	-.634588422896403	-.270903648643735	-.480227385659824	-.532959460179943	-.568442032591272	-.153687208923811	-.180567953059339	-.283733848855014
15	1	-.393709883788885	-.817871884227351	.167066517794609	.280477208199894	-.828138705713979	-1.30976132604446	-.639519741554345	-1.21704169928917	-.289760716038769	-.702917317581755	-2.35181250460606	-1.09625664881376	-.211855405692174	-.270903648643735	.55098936798387	-.532959460179943	-.568442032591272	-.153687208923811	-.180567953059339	-.283733848855014
15	1	.659159640487777	.233793516145622	1.46652842831698	.555027350868016	-.217856943605438	-.321329999070713	-.824749108413654	-.0985936001077458	.108353318603481	2.18465002187661	-2.35181250460606	-1.09625664881376	-.634588422896403	-.270903648643735	-.480227385659824	-.532959460179943	-.568442032591272	-.153687208923811	-.180567953059339	-.283733848855014
15	1	.132724878349446	-.116761617312036	1.46652842831698	-.543173219804472	-.217856943605438	-.886147900198567	-.454290374695036	-1.58985773234964	-.687874750681019	-.702917317581755	-.202199524708901	-.50823147366428	1.05634364592051	-.270903648643735	2.61342287527126	-.532959460179943	.774489326736378	-.153687208923811	-.180567953059339	-.283733848855014
15	1	.834637894533887	.759626216332108	1.14166295068638	.555027350868016	-.217856943605438	-.391932236711695	.286627092742199	-1.21704169928917	-1.48410281996552	.609613291262956	-.202199524708901	-1.09625664881376	2.3245426975332	-.270903648643735	1.58220612162756	2.94940033757011	.774489326736378	-.153687208923811	-.180567953059339	-.283733848855014
15	1	2.23846392690277	1.63601404997625	1.46652842831698	2.47687834954487	1.61298834272019	1.51432817959481	1.02754456017943	1.39267053213415	2.09892349181473	.084601047725072	.872606965239677	2.43189440208313	3.17000873194166	-.270903648643735	2.61342287527126	2.94940033757011	2.11742068606403	-.153687208923811	-.180567953059339	-.283733848855014
15	1	-.920144645927215	-.292039184040865	-.807529915097167	-1.36682364780884	-.828138705713979	.455294614980087	.471856459601507	.274222432952728	.108353318603481	.084601047725072	.156069305273959	1.25584405178417	.210877611512055	-.270903648643735	-.480227385659824	.33763048925757	.774489326736378	-.153687208923811	-.180567953059339	-.283733848855014
15	1	.0449857513263912	-.292039184040865	.491931995425201	.00592706553177224	.392424818503103	.525896852621069	.10139772588289	-.0985936001077458	.108353318603481	1.13462553480084	.514338135256817	.667818876634684	-.211855405692174	-.270903648643735	-.480227385659824	-.532959460179943	.774489326736378	-.153687208923811	-.180567953059339	-.283733848855014
15	1	-.744666391881105	-.817871884227351	-.157798959835983	-.817723362472594	-.217856943605438	-1.94518146481329	-1.7508959427102	-1.58985773234964	-1.48410281996552	-.965423439350697	-1.63527484464034	-1.09625664881376	-.211855405692174	-.270903648643735	-.480227385659824	-.532959460179943	.774489326736378	-.153687208923811	-.180567953059339	-.283733848855014
15	1	-.218231629742774	-.467316750769693	.167066517794609	.00592706553177224	-.217856943605438	.102283426775178	.471856459601507	.274222432952728	-1.08598878532327	.609613291262956	-.202199524708901	-.50823147366428	.210877611512055	-.270903648643735	.55098936798387	.33763048925757	-.568442032591272	-.153687208923811	-.180567953059339	-.283733848855014
15	1	-.218231629742774	-.116761617312036	.167066517794609	-.26862307713635	-.828138705713979	-1.30976132604446	-1.38043720899158	-1.96267376541011	-.289760716038769	-.440411195812813	-1.27700601465748	.079793701485202	-.634588422896403	-.270903648643735	-.480227385659824	-.532959460179943	-.568442032591272	-.153687208923811	-.180567953059339	-.283733848855014
15	1	-.83240551890416	-.993149450956179	.167066517794609	-.817723362472594	-.828138705713979	-1.02735237548053	-.824749108413654	-.844225666228693	-.289760716038769	-.965423439350697	-1.27700601465748	.079793701485202	-.634588422896403	-.270903648643735	-.480227385659824	-.532959460179943	-.568442032591272	-.153687208923811	-.180567953059339	-.283733848855014
15	1	.483681386441667	.233793516145622	.816797473055793	.280477208199894	.392424818503103	-.886147900198567	-.454290374695036	-.844225666228693	-.289760716038769	-.965423439350697	-1.27700601465748	.079793701485202	2.3245426975332	6.15085673265253	1.58220612162756	2.0788103881326	2.11742068606403	7.09476042650102	6.4165203601227	4.01201870326506
15	1	-.218231629742774	-.467316750769693	.167066517794609	.00592706553177224	-.217856943605438	.667101327903033	.842315193320125	-.471409633168219	1.70080945717248	.084601047725072	-.202199524708901	1.25584405178417	.633610628716284	.646490691541446	.55098936798387	1.20822043869508	-.568442032591272	-.153687208923811	-.180567953059339	1.14818366851834
15	1	-.65692726485805	-.993149450956179	.167066517794609	-.26862307713635	-.828138705713979	-1.66277251424937	-1.38043720899158	-1.58985773234964	-1.48410281996552	-.702917317581755	-1.27700601465748	-1.09625664881376	-.634588422896403	-.270903648643735	-.480227385659824	-.532959460179943	-.568442032591272	-.153687208923811	-.180567953059339	-.283733848855014
15	1	-1.27110115401944	-.993149450956179	-1.45726087035835	-1.36682364780884	.392424818503103	-1.23915908840348	-1.19520784213227	-1.96267376541011	-1.48410281996552	1.39713165656978	-2.35181250460606	-.50823147366428	-.634588422896403	-.270903648643735	-.480227385659824	-.532959460179943	-.568442032591272	-.153687208923811	-.180567953059339	-.283733848855014
15	1	.746898767510833	.759626216332108	.491931995425201	.280477208199894	1.00270658061164	-1.80397698953133	-1.19520784213227	-.844225666228693	-1.48410281996552	-1.22792956111964	-2.35181250460606	-1.09625664881376	-.634588422896403	-.270903648643735	-.480227385659824	-.532959460179943	-.568442032591272	-.153687208923811	-.180567953059339	-.283733848855014
15	1	-1.00788377295027	-.993149450956179	-1.13239539272776	-.26862307713635	-.828138705713979	-1.38036356368544	-1.00997847527296	-.844225666228693	-1.48410281996552	-.702917317581755	-1.63527484464034	-.50823147366428	-.634588422896403	-.270903648643735	-.480227385659824	-.532959460179943	-.568442032591272	-.153687208923811	-.180567953059339	-.283733848855014
15	1	-1.35884028104249	-.993149450956179	-1.13239539272776	-1.36682364780884	-.828138705713979	-1.09795461312151	-.0838316409764186	-1.58985773234964	-1.48410281996552	-.702917317581755	-1.27700601465748	-.50823147366428	-.634588422896403	-.270903648643735	-.480227385659824	-.532959460179943	-.568442032591272	-.153687208923811	-.180567953059339	-.283733848855014
15	1	-1.00788377295027	-.467316750769693	-1.78212634798894	-.543173219804472	-.828138705713979	-2.43939712830017	-1.7508959427102	-1.96267376541011	-1.48410281996552	-2.01544792642647	-2.35181250460606	-1.09625664881376	-.634588422896403	-.270903648643735	-.480227385659824	-.532959460179943	-.568442032591272	-.153687208923811	-.180567953059339	-.283733848855014
15	1	.220464005372502	-.116761617312036	1.79139390594757	-.26862307713635	-.828138705713979	-1.94518146481329	-1.7508959427102	-1.96267376541011	-1.08598878532327	-2.01544792642647	-.202199524708901	-1.09625664881376	-.634588422896403	-.270903648643735	-.480227385659824	-.532959460179943	-.568442032591272	-.153687208923811	-.180567953059339	-.283733848855014
15	1	-.83240551890416	-.467316750769693	-1.13239539272776	-.543173219804472	-.828138705713979	-2.08638594009526	-1.7508959427102	-1.58985773234964	-1.48410281996552	-1.75294180465752	-1.27700601465748	-1.09625664881376	1.90180968032897	-.270903648643735	2.61342287527126	1.20822043869508	.774489326736378	-.153687208923811	-.180567953059339	-.283733848855014
15	1	-1.27110115401944	-1.16842701768501	-1.13239539272776	-.817723362472594	-.828138705713979	-.674341187275622	-1.00997847527296	.274222432952728	-.289760716038769	.347107169494014	-1.27700601465748	-1.09625664881376	-.634588422896403	-.270903648643735	-.480227385659824	-.532959460179943	-.568442032591272	-.153687208923811	-.180567953059339	-.283733848855014
15	1	-1.35884028104249	-.817871884227351	-1.78212634798894	-1.09227350514072	-.828138705713979	-.60373894963464	-.269061007835728	-1.58985773234964	-.687874750681019	.084601047725072	-.202199524708901	-.50823147366428	-.211855405692174	-.270903648643735	-.480227385659824	.33763048925757	-.568442032591272	-.153687208923811	-.180567953059339	-.283733848855014
15	1	2.32620305392583	2.51240188362039	1.14166295068638	1.92777806420863	1.00270658061164	1.44372594195383	1.58323266075736	.647038466013201	1.70080945717248	.084601047725072	1.58914462520539	.667818876634684	.633610628716284	1.56388503172663	1.58220612162756	-.532959460179943	.774489326736378	-.153687208923811	-.180567953059339	2.5801011858917
15	1	-.744666391881105	-.116761617312036	-.807529915097167	-1.09227350514072	-.828138705713979	-1.38036356368544	-1.7508959427102	-.844225666228693	-1.08598878532327	-1.22792956111964	.156069305273959	-.50823147366428	-.634588422896403	-.270903648643735	-.480227385659824	-.532959460179943	-.568442032591272	-.153687208923811	-.180567953059339	-.283733848855014
15	1	-1.09562289997333	-.993149450956179	-.807529915097167	-.817723362472594	-.828138705713979	.102283426775178	.471856459601507	-.471409633168219	.108353318603481	-.17790507404387	.156069305273959	.079793701485202	1.05634364592051	-.270903648643735	.55098936798387	1.20822043869508	.774489326736378	-.153687208923811	-.180567953059339	-.283733848855014
15	1	.220464005372502	.0585159494167928	-.157798959835983	.555027350868016	.392424818503103	-1.09795461312151	-.269061007835728	-1.58985773234964	-.687874750681019	-.965423439350697	-.918737184674619	-1.09625664881376	-.211855405692174	-.270903648643735	-.480227385659824	-.532959460179943	.774489326736378	-.153687208923811	-.180567953059339	-.283733848855014
15	1	-.569188137834995	-1.16842701768501	2.11625938357816	-1.36682364780884	-.828138705713979	-1.66277251424937	-1.7508959427102	.274222432952728	-1.08598878532327	-2.01544792642647	-.918737184674619	-1.09625664881376	2.3245426975332	6.15085673265253	1.58220612162756	2.0788103881326	2.11742068606403	7.09476042650102	6.4165203601227	4.01201870326506
15	1	-.218231629742774	.0585159494167928	-.807529915097167	-.543173219804472	1.00270658061164	.525896852621069	-.0838316409764186	1.01985449907367	.506467353245732	1.39713165656978	-.56046835469176	.079793701485202	2.74727571473743	3.39867371209699	1.58220612162756	3.81999028700762	.774489326736378	-.153687208923811	3.11797620353168	4.01201870326506
15	1	.571420513464722	.759626216332108	-.807529915097167	.555027350868016	1.61298834272019	.243487902057142	-.0838316409764186	.647038466013201	-.289760716038769	1.13462553480084	-.56046835469176	.079793701485202	-.634588422896403	-.270903648643735	-.480227385659824	-.532959460179943	-.568442032591272	-.153687208923811	-.180567953059339	-.283733848855014
15	1	-.920144645927215	-.642594317498522	-1.45726087035835	-.26862307713635	-.828138705713979	.0316811891341962	.286627092742199	-.0985936001077458	.506467353245732	.084601047725072	-.918737184674619	.079793701485202	-.211855405692174	-.270903648643735	-.480227385659824	-.532959460179943	.774489326736378	-.153687208923811	-.180567953059339	-.283733848855014
15	1	-.48144901081194	-.817871884227351	1.79139390594757	-1.36682364780884	-.828138705713979	-2.43939712830017	-1.7508959427102	-1.96267376541011	-1.48410281996552	-2.01544792642647	-2.35181250460606	-1.09625664881376	-.634588422896403	-.270903648643735	-.480227385659824	-.532959460179943	-.568442032591272	-.153687208923811	-.180567953059339	-.283733848855014
15	1	-1.00788377295027	-.817871884227351	-1.13239539272776	-.543173219804472	-.828138705713979	-.956750137839549	-.269061007835728	-.0985936001077458	-.687874750681019	-2.01544792642647	-.202199524708901	-1.09625664881376	-.211855405692174	-.270903648643735	.55098936798387	-.532959460179943	-.568442032591272	-.153687208923811	-.180567953059339	-.283733848855014
15	1	-.0427533756966638	.0585159494167928	1.14166295068638	-1.36682364780884	.392424818503103	-2.08638594009526	-1.7508959427102	-1.96267376541011	-.289760716038769	-2.01544792642647	-2.35181250460606	.079793701485202	-.634588422896403	-.270903648643735	-.480227385659824	-.532959460179943	-.568442032591272	-.153687208923811	-.180567953059339	-.283733848855014
15	1	-1.18336202699638	-1.16842701768501	-.157798959835983	-1.36682364780884	-.828138705713979	-1.94518146481329	-1.19520784213227	-1.21704169928917	-.687874750681019	-2.01544792642647	-2.35181250460606	-1.09625664881376	-.634588422896403	-.270903648643735	-.480227385659824	-.532959460179943	-.568442032591272	-.153687208923811	-.180567953059339	-.283733848855014
16	1	.483681386441667	-.116761617312036	.167066517794609	1.10412763620426	1.00270658061164	-.250727761429731	-.0838316409764186	.274222432952728	-1.48410281996552	-.17790507404387	.872606965239677	-1.09625664881376	-.634588422896403	-.270903648643735	-.480227385659824	-.532959460179943	-.568442032591272	-.153687208923811	-.180567953059339	-.283733848855014
16	1	-1.00788377295027	-1.16842701768501	-.157798959835983	-.817723362472594	-.828138705713979	-.956750137839549	.10139772588289	-1.58985773234964	-.687874750681019	-2.01544792642647	-.202199524708901	.079793701485202	1.05634364592051	-.270903648643735	.55098936798387	-.532959460179943	3.46035204539168	-.153687208923811	-.180567953059339	-.283733848855014
16	1	.659159640487777	.40907108287445	-.807529915097167	2.47687834954487	-.828138705713979	1.37312370431285	1.95369139447598	.274222432952728	1.30269542253023	-1.22792956111964	1.23087579522254	3.60794475238209	.633610628716284	-.270903648643735	.55098936798387	.33763048925757	.774489326736378	-.153687208923811	-.180567953059339	-.283733848855014
16	1	1.09785527560305	1.81129161670508	.491931995425201	.00592706553177224	.392424818503103	1.02011251610794	.286627092742199	2.51111863131557	.904581387887982	.872119413031899	.872606965239677	-1.09625664881376	-.634588422896403	-.270903648643735	-.480227385659824	-.532959460179943	-.568442032591272	-.153687208923811	-.180567953059339	-.283733848855014
16	1	-.569188137834995	-1.16842701768501	2.11625938357816	-1.36682364780884	-.828138705713979	-2.43939712830017	-1.7508959427102	-1.96267376541011	-1.48410281996552	-2.01544792642647	-2.35181250460606	-1.09625664881376	-.634588422896403	-.270903648643735	-.480227385659824	-.532959460179943	-.568442032591272	-.153687208923811	-.180567953059339	-.283733848855014
16	1	2.58942043499499	3.03823458380688	-1.78212634798894	3.57507892021736	2.83355186693727	-2.43939712830017	-1.7508959427102	-1.96267376541011	-1.48410281996552	-2.01544792642647	-2.35181250460606	-1.09625664881376	-.634588422896403	-.270903648643735	-.480227385659824	-.532959460179943	-.568442032591272	-.153687208923811	-.180567953059339	-.283733848855014
16	1	1.71202916476444	1.28545891651859	2.11625938357816	1.92777806420863	-.828138705713979	.596499090262051	-.454290374695036	.647038466013201	.108353318603481	1.39713165656978	1.94741345518825	-1.09625664881376	-.634588422896403	-.270903648643735	-.480227385659824	-.532959460179943	-.568442032591272	-.153687208923811	-.180567953059339	-.283733848855014
16	1	-.0427533756966638	-.292039184040865	-.157798959835983	.280477208199894	.392424818503103	2.22035055600463	2.5093794950539	1.76548656519462	.904581387887982	1.65963777833873	1.23087579522254	.667818876634684	-.211855405692174	1.56388503172663	.55098936798387	-.532959460179943	-.568442032591272	-.153687208923811	3.11797620353168	1.14818366851834
16	1	.659159640487777	1.11018134978977	.816797473055793	.00592706553177224	-.828138705713979	-.815545662557586	-.824749108413654	-.0985936001077458	-.687874750681019	-1.22792956111964	.514338135256817	-1.09625664881376	-.211855405692174	-.270903648643735	-.480227385659824	-.532959460179943	.774489326736378	-.153687208923811	-.180567953059339	-.283733848855014
16	1	-.920144645927215	-1.16842701768501	.167066517794609	-.817723362472594	-.828138705713979	-2.36879489065919	-1.7508959427102	-1.96267376541011	-1.48410281996552	-2.01544792642647	-1.9935436746232	-1.09625664881376	-.634588422896403	-.270903648643735	-.480227385659824	-.532959460179943	-.568442032591272	-.153687208923811	-.180567953059339	-.283733848855014
16	1	2.15072479987972	1.28545891651859	1.46652842831698	3.57507892021736	-.217856943605438	1.72613489251776	.471856459601507	2.51111863131557	-.289760716038769	2.18465002187661	1.58914462520539	1.84386922693365	3.17000873194166	-.270903648643735	2.61342287527126	2.94940033757011	2.11742068606403	-.153687208923811	-.180567953059339	-.283733848855014
16	1	1.09785527560305	1.28545891651859	.816797473055793	1.10412763620426	-.828138705713979	2.07914608072267	2.32415012819459	2.13830259825509	2.89515156109923	-.17790507404387	.872606965239677	1.25584405178417	.210877611512055	1.56388503172663	.55098936798387	.33763048925757	-.568442032591272	3.4705366087886	-.180567953059339	1.14818366851834
16	1	-.744666391881105	-.817871884227351	-.807529915097167	.00592706553177224	-.828138705713979	1.5849304172358	.842315193320125	2.51111863131557	.506467353245732	1.92214390010767	1.58914462520539	-1.09625664881376	-.634588422896403	-.270903648643735	-.480227385659824	-.532959460179943	-.568442032591272	-.153687208923811	-.180567953059339	-.283733848855014
16	1	2.15072479987972	1.46073648324742	1.79139390594757	2.75142849221299	.392424818503103	.102283426775178	-.269061007835728	-.0985936001077458	.108353318603481	.872119413031899	.514338135256817	-1.09625664881376	-.634588422896403	-.270903648643735	-.480227385659824	-.532959460179943	-.568442032591272	-.153687208923811	-.180567953059339	-.283733848855014
16	1	1.09785527560305	.759626216332108	.491931995425201	.829577493536138	2.22327010482873	1.51432817959481	1.58323266075736	1.39267053213415	.904581387887982	.609613291262956	.872606965239677	1.25584405178417	.210877611512055	-.270903648643735	-.480227385659824	1.20822043869508	-.568442032591272	-.153687208923811	-.180567953059339	-.283733848855014
16	1	.834637894533887	.759626216332108	.491931995425201	1.10412763620426	-.217856943605438	1.09071475374892	-.269061007835728	1.39267053213415	.904581387887982	1.13462553480084	1.58914462520539	1.25584405178417	-.634588422896403	-.270903648643735	-.480227385659824	-.532959460179943	-.568442032591272	-.153687208923811	-.180567953059339	-.283733848855014
16	1	2.15072479987972	2.33712431689157	.816797473055793	1.10412763620426	2.83355186693727	1.93794160544071	1.76846202761667	1.39267053213415	2.89515156109923	-.702917317581755	1.58914462520539	3.01991957723261	1.47907666312474	-.270903648643735	.55098936798387	2.0788103881326	.774489326736378	-.153687208923811	-.180567953059339	-.283733848855014
16	1	-1.00788377295027	-.993149450956179	-.807529915097167	-.543173219804472	-.828138705713979	-.674341187275622	-.454290374695036	-.844225666228693	-1.08598878532327	-.965423439350697	.156069305273959	.667818876634684	-.211855405692174	1.56388503172663	-.480227385659824	-.532959460179943	.774489326736378	-.153687208923811	6.4165203601227	-.283733848855014
16	1	-1.18336202699638	-.993149450956179	-.482664437466575	-1.36682364780884	-.828138705713979	1.30252146667187	.10139772588289	2.13830259825509	.506467353245732	1.65963777833873	.872606965239677	1.25584405178417	1.05634364592051	2.48127937191181	.55098936798387	2.0788103881326	-.568442032591272	-.153687208923811	6.4165203601227	1.14818366851834
16	1	.746898767510833	.584348649603279	-.482664437466575	1.37867777887238	1.00270658061164	.596499090262051	-.269061007835728	.647038466013201	.108353318603481	1.13462553480084	.872606965239677	.667818876634684	-.211855405692174	-.270903648643735	-.480227385659824	.33763048925757	-.568442032591272	-.153687208923811	-.180567953059339	-.283733848855014
16	1	-.130492502719719	-.642594317498522	1.46652842831698	-.543173219804472	-.217856943605438	.17288566441616	-.824749108413654	-.0985936001077458	.506467353245732	.872119413031899	.872606965239677	.079793701485202	-.634588422896403	-.270903648643735	-.480227385659824	-.532959460179943	-.568442032591272	-.153687208923811	-.180567953059339	-.283733848855014
16	1	1.01011614858	1.46073648324742	-.807529915097167	1.6532279215405	-.217856943605438	-1.45096580132642	-1.56566657585089	1.01985449907367	-1.08598878532327	-1.75294180465752	-1.27700601465748	-1.09625664881376	-.211855405692174	-.270903648643735	.55098936798387	-.532959460179943	-.568442032591272	-.153687208923811	-.180567953059339	-.283733848855014
16	1	-1.00788377295027	-.817871884227351	-.807529915097167	-.817723362472594	-.828138705713979	1.23191922903089	1.39800329389805	1.01985449907367	.904581387887982	.084601047725072	.872606965239677	1.25584405178417	-.634588422896403	1.56388503172663	-.480227385659824	-.532959460179943	-.568442032591272	-.153687208923811	3.11797620353168	1.14818366851834
16	1	-.65692726485805	-.993149450956179	.491931995425201	-.543173219804472	-.828138705713979	-.60373894963464	-.639519741554345	-.0985936001077458	-.687874750681019	-.440411195812813	.156069305273959	-1.09625664881376	-.634588422896403	-.270903648643735	-.480227385659824	-.532959460179943	-.568442032591272	-.153687208923811	-.180567953059339	-.283733848855014
16	1	-1.09562289997333	-.292039184040865	-1.45726087035835	-1.36682364780884	-.828138705713979	.737703565544014	1.58323266075736	.647038466013201	1.70080945717248	-1.75294180465752	-.56046835469176	2.43189440208313	-.211855405692174	-.270903648643735	-.480227385659824	-.532959460179943	.774489326736378	-.153687208923811	-.180567953059339	-.283733848855014
16	1	.571420513464722	.934903783060936	.167066517794609	.00592706553177224	.392424818503103	.596499090262051	-.454290374695036	1.39267053213415	.108353318603481	1.39713165656978	-.56046835469176	1.84386922693365	-.211855405692174	-.270903648643735	-.480227385659824	.33763048925757	-.568442032591272	-.153687208923811	-.180567953059339	-.283733848855014
16	1	-.83240551890416	-.642594317498522	-.482664437466575	-.817723362472594	-.828138705713979	.17288566441616	.10139772588289	-.0985936001077458	.506467353245732	-.17790507404387	.872606965239677	-.50823147366428	-.211855405692174	-.270903648643735	-.480227385659824	.33763048925757	-.568442032591272	-.153687208923811	-.180567953059339	-.283733848855014
16	1	-.48144901081194	.0585159494167928	-1.78212634798894	-.26862307713635	.392424818503103	-.956750137839549	-.454290374695036	.647038466013201	-1.08598878532327	-1.75294180465752	-1.27700601465748	.079793701485202	-.634588422896403	-.270903648643735	-.480227385659824	-.532959460179943	-.568442032591272	-.153687208923811	-.180567953059339	-.283733848855014
16	1	-1.27110115401944	-1.16842701768501	-.482664437466575	-1.36682364780884	-.828138705713979	.314090139698124	1.02754456017943	-.0985936001077458	-.289760716038769	.347107169494014	-1.27700601465748	1.25584405178417	-.634588422896403	-.270903648643735	-.480227385659824	-.532959460179943	-.568442032591272	-.153687208923811	-.180567953059339	-.283733848855014
16	1	-.65692726485805	-.467316750769693	-.482664437466575	-.543173219804472	-.828138705713979	1.30252146667187	.842315193320125	1.76548656519462	.506467353245732	.872119413031899	.156069305273959	2.43189440208313	-.634588422896403	-.270903648643735	-.480227385659824	-.532959460179943	-.568442032591272	-.153687208923811	-.180567953059339	-.283733848855014
16	1	-.569188137834995	-.292039184040865	-.157798959835983	-.817723362472594	-.828138705713979	-.250727761429731	-.639519741554345	.647038466013201	-.289760716038769	-.440411195812813	.156069305273959	.079793701485202	1.90180968032897	3.39867371209699	3.64463962891495	1.20822043869508	-.568442032591272	7.09476042650102	-.180567953059339	2.5801011858917
16	1	-.48144901081194	-.292039184040865	-.482664437466575	-.543173219804472	-.217856943605438	.314090139698124	1.39800329389805	-.471409633168219	-.289760716038769	.347107169494014	-.202199524708901	-1.09625664881376	-.634588422896403	-.270903648643735	-.480227385659824	-.532959460179943	-.568442032591272	-.153687208923811	-.180567953059339	-.283733848855014
16	1	-.393709883788885	-.467316750769693	-1.45726087035835	.280477208199894	1.00270658061164	.102283426775178	.286627092742199	1.39267053213415	.904581387887982	-.702917317581755	-1.27700601465748	.079793701485202	-.634588422896403	-.270903648643735	-.480227385659824	-.532959460179943	-.568442032591272	-.153687208923811	-.180567953059339	-.283733848855014
16	1	-.65692726485805	-.642594317498522	.167066517794609	-1.09227350514072	-.217856943605438	-.533136711993658	-.0838316409764186	-1.96267376541011	-.289760716038769	.609613291262956	-.918737184674619	-.50823147366428	-.634588422896403	-.270903648643735	-.480227385659824	-.532959460179943	-.568442032591272	-.153687208923811	-.180567953059339	-.283733848855014
16	1	2.06298567285666	1.46073648324742	1.79139390594757	1.37867777887238	2.83355186693727	-.674341187275622	-.824749108413654	-.844225666228693	.506467353245732	-.440411195812813	-.202199524708901	-1.09625664881376	.210877611512055	-.270903648643735	-.480227385659824	1.20822043869508	-.568442032591272	-.153687208923811	-.180567953059339	-.283733848855014
16	1	1.53655091071833	.934903783060936	.167066517794609	2.75142849221299	1.00270658061164	1.86733936779972	1.76846202761667	1.76548656519462	2.09892349181473	.084601047725072	.872606965239677	2.43189440208313	-.634588422896403	-.270903648643735	-.480227385659824	-.532959460179943	-.568442032591272	-.153687208923811	-.180567953059339	-.283733848855014
16	1	.132724878349446	-.292039184040865	.491931995425201	.280477208199894	.392424818503103	1.23191922903089	-.454290374695036	1.76548656519462	1.30269542253023	1.92214390010767	.872606965239677	1.25584405178417	-.634588422896403	-.270903648643735	-.480227385659824	-.532959460179943	-.568442032591272	-.153687208923811	-.180567953059339	-.283733848855014
16	1	-.569188137834995	-.116761617312036	-1.13239539272776	-.26862307713635	-.828138705713979	-.462534474352676	-.454290374695036	1.01985449907367	.108353318603481	-.965423439350697	-1.27700601465748	.079793701485202	-.634588422896403	-.270903648643735	-.480227385659824	-.532959460179943	-.568442032591272	-.153687208923811	-.180567953059339	-.283733848855014
16	1	-.65692726485805	-.993149450956179	1.14166295068638	-1.09227350514072	-.828138705713979	-2.01578370245428	-1.56566657585089	-1.58985773234964	-1.08598878532327	-2.01544792642647	-2.35181250460606	.667818876634684	.210877611512055	-.270903648643735	-.480227385659824	1.20822043869508	-.568442032591272	-.153687208923811	-.180567953059339	-.283733848855014
16	1	1.44881178369527	2.51240188362039	-.482664437466575	.555027350868016	1.00270658061164	.878908040825978	.842315193320125	1.39267053213415	-.289760716038769	.347107169494014	1.94741345518825	-1.09625664881376	-.634588422896403	-.270903648643735	-.480227385659824	-.532959460179943	-.568442032591272	-.153687208923811	-.180567953059339	-.283733848855014
16	1	1.71202916476444	.934903783060936	1.46652842831698	1.92777806420863	1.61298834272019	.667101327903033	-.269061007835728	.647038466013201	.904581387887982	1.39713165656978	1.23087579522254	-1.09625664881376	-.634588422896403	-.270903648643735	-.480227385659824	-.532959460179943	-.568442032591272	-.153687208923811	-.180567953059339	-.283733848855014
16	1	-.920144645927215	-.467316750769693	-1.13239539272776	-1.36682364780884	.392424818503103	.314090139698124	.286627092742199	.647038466013201	.108353318603481	-.440411195812813	1.23087579522254	-.50823147366428	-.211855405692174	-.270903648643735	.55098936798387	-.532959460179943	-.568442032591272	-.153687208923811	-.180567953059339	-.283733848855014
16	1	-.130492502719719	-.116761617312036	-.482664437466575	.280477208199894	-.217856943605438	1.16131699138991	.842315193320125	1.39267053213415	1.30269542253023	1.13462553480084	-.202199524708901	.667818876634684	-.634588422896403	-.270903648643735	-.480227385659824	-.532959460179943	-.568442032591272	-.153687208923811	-.180567953059339	-.283733848855014
16	1	-1.44657940806555	-.817871884227351	-1.78212634798894	-1.36682364780884	-.828138705713979	.314090139698124	-.0838316409764186	.647038466013201	.108353318603481	-.17790507404387	1.23087579522254	.079793701485202	1.90180968032897	.646490691541446	.55098936798387	2.94940033757011	.774489326736378	3.4705366087886	-.180567953059339	-.283733848855014
16	1	.746898767510833	.584348649603279	.167066517794609	1.37867777887238	-.217856943605438	.737703565544014	1.39800329389805	1.01985449907367	.108353318603481	-.17790507404387	.872606965239677	-1.09625664881376	.210877611512055	.646490691541446	.55098936798387	.33763048925757	-.568442032591272	-.153687208923811	-.180567953059339	1.14818366851834
16	1	-.305970756765829	-.642594317498522	.816797473055793	-.26862307713635	-.828138705713979	-.109523286147767	-.269061007835728	1.01985449907367	-1.08598878532327	.609613291262956	-.56046835469176	-.50823147366428	-.211855405692174	-.270903648643735	.55098936798387	-.532959460179943	-.568442032591272	-.153687208923811	-.180567953059339	-.283733848855014
16	1	-1.62205766211166	-1.16842701768501	-1.78212634798894	-1.36682364780884	-.828138705713979	-1.16855685076249	-1.7508959427102	-1.21704169928917	-1.48410281996552	.084601047725072	.514338135256817	-1.09625664881376	-.634588422896403	-.270903648643735	-.480227385659824	-.532959460179943	-.568442032591272	-.153687208923811	-.180567953059339	-.283733848855014
16	1	.483681386441667	-.116761617312036	.491931995425201	.00592706553177224	2.83355186693727	.737703565544014	.10139772588289	1.01985449907367	1.30269542253023	.872119413031899	.156069305273959	.079793701485202	1.05634364592051	-.270903648643735	.55098936798387	1.20822043869508	.774489326736378	-.153687208923811	-.180567953059339	-.283733848855014
16	1	-.83240551890416	-.817871884227351	-.807529915097167	-.543173219804472	-.217856943605438	.243487902057142	-.639519741554345	1.01985449907367	.108353318603481	.609613291262956	1.23087579522254	-1.09625664881376	1.90180968032897	-.270903648643735	1.58220612162756	2.0788103881326	.774489326736378	-.153687208923811	-.180567953059339	-.283733848855014
16	1	1.01011614858	.934903783060936	.816797473055793	.829577493536138	.392424818503103	.384692377339105	1.02754456017943	.274222432952728	1.30269542253023	-1.75294180465752	.156069305273959	1.25584405178417	2.3245426975332	-.270903648643735	2.61342287527126	2.0788103881326	.774489326736378	-.153687208923811	-.180567953059339	-.283733848855014
16	1	2.15072479987972	1.81129161670508	1.14166295068638	1.92777806420863	2.22327010482873	1.5849304172358	1.95369139447598	1.01985449907367	2.09892349181473	.347107169494014	.156069305273959	1.25584405178417	1.90180968032897	-.270903648643735	1.58220612162756	2.0788103881326	.774489326736378	-.153687208923811	-.180567953059339	-.283733848855014
16	1	-1.00788377295027	-.993149450956179	-.807529915097167	-.543173219804472	-.828138705713979	.17288566441616	-.639519741554345	1.01985449907367	.506467353245732	.084601047725072	.514338135256817	.079793701485202	-.634588422896403	-.270903648643735	-.480227385659824	-.532959460179943	-.568442032591272	-.153687208923811	-.180567953059339	-.283733848855014
16	1	.395942259418612	.233793516145622	.491931995425201	.00592706553177224	1.00270658061164	.0316811891341962	.471856459601507	-1.21704169928917	-.289760716038769	.084601047725072	-.918737184674619	2.43189440208313	3.17000873194166	11.6552227737636	2.61342287527126	2.94940033757011	2.11742068606403	7.09476042650102	9.71506451671372	11.1716062901319
16	1	-1.62205766211166	-1.16842701768501	-1.78212634798894	-1.36682364780884	-.828138705713979	-2.36879489065919	-1.7508959427102	-1.96267376541011	-1.48410281996552	-1.75294180465752	-2.35181250460606	-1.09625664881376	-.634588422896403	-.270903648643735	-.480227385659824	-.532959460179943	-.568442032591272	-.153687208923811	-.180567953059339	-.283733848855014
16	1	-.305970756765829	-.467316750769693	.167066517794609	-.26862307713635	-.217856943605438	-.956750137839549	-1.7508959427102	-.0985936001077458	-1.48410281996552	.084601047725072	.514338135256817	-1.09625664881376	-.634588422896403	-.270903648643735	-.480227385659824	-.532959460179943	-.568442032591272	-.153687208923811	-.180567953059339	-.283733848855014
16	1	2.15072479987972	2.33712431689157	.167066517794609	1.6532279215405	2.83355186693727	.667101327903033	-.824749108413654	2.13830259825509	.108353318603481	2.18465002187661	.514338135256817	-1.09625664881376	1.47907666312474	-.270903648643735	3.64463962891495	.33763048925757	-.568442032591272	-.153687208923811	-.180567953059339	-.283733848855014
16	1	-.569188137834995	-1.16842701768501	2.11625938357816	-1.36682364780884	-.828138705713979	-2.43939712830017	-1.7508959427102	-1.96267376541011	-1.48410281996552	-2.01544792642647	-2.35181250460606	-1.09625664881376	-.634588422896403	-.270903648643735	-.480227385659824	-.532959460179943	-.568442032591272	-.153687208923811	-.180567953059339	-.283733848855014
16	1	.395942259418612	-.467316750769693	.816797473055793	1.6532279215405	-.828138705713979	1.09071475374892	.471856459601507	1.01985449907367	.904581387887982	2.18465002187661	.514338135256817	-1.09625664881376	-.634588422896403	-.270903648643735	-.480227385659824	-.532959460179943	-.568442032591272	-.153687208923811	-.180567953059339	-.283733848855014
16	1	-.83240551890416	-.993149450956179	-.157798959835983	-.543173219804472	-.828138705713979	-.321329999070713	-1.19520784213227	1.01985449907367	.904581387887982	.084601047725072	-.918737184674619	-.50823147366428	-.211855405692174	-.270903648643735	-.480227385659824	-.532959460179943	.774489326736378	-.153687208923811	-.180567953059339	-.283733848855014
16	1	-.920144645927215	-.292039184040865	-1.45726087035835	-1.09227350514072	-.217856943605438	.808305803184996	-.0838316409764186	1.76548656519462	-1.48410281996552	1.92214390010767	.514338135256817	1.25584405178417	-.211855405692174	-.270903648643735	-.480227385659824	-.532959460179943	.774489326736378	-.153687208923811	-.180567953059339	-.283733848855014
16	1	1.44881178369527	1.46073648324742	1.46652842831698	1.37867777887238	-.828138705713979	.455294614980087	2.13892076133529	-.844225666228693	-1.08598878532327	-.17790507404387	.514338135256817	-.50823147366428	-.211855405692174	-.270903648643735	-.480227385659824	-.532959460179943	.774489326736378	-.153687208923811	-.180567953059339	-.283733848855014
16	1	-.83240551890416	-.993149450956179	.816797473055793	-1.36682364780884	-.828138705713979	.667101327903033	.842315193320125	.647038466013201	-.289760716038769	.347107169494014	.872606965239677	.079793701485202	-.211855405692174	-.270903648643735	-.480227385659824	-.532959460179943	.774489326736378	-.153687208923811	-.180567953059339	-.283733848855014
16	1	.483681386441667	-.467316750769693	1.14166295068638	1.10412763620426	.392424818503103	.94951027846696	1.21277392703874	-.0985936001077458	.506467353245732	.084601047725072	.156069305273959	3.01991957723261	4.86094080075857	3.39867371209699	3.64463962891495	3.81999028700762	4.80328340471933	7.09476042650102	6.4165203601227	-.283733848855014
16	1	-.305970756765829	-.467316750769693	-.157798959835983	.280477208199894	-.828138705713979	.808305803184996	.657085826460816	.647038466013201	.108353318603481	-.702917317581755	1.23087579522254	3.01991957723261	.210877611512055	.646490691541446	-.480227385659824	1.20822043869508	-.568442032591272	-.153687208923811	-.180567953059339	1.14818366851834
16	1	2.15072479987972	2.16184675016274	.816797473055793	1.92777806420863	1.61298834272019	.878908040825978	.10139772588289	.647038466013201	.904581387887982	.872119413031899	.872606965239677	1.25584405178417	1.47907666312474	1.56388503172663	.55098936798387	2.0788103881326	.774489326736378	-.153687208923811	-.180567953059339	2.5801011858917
16	1	1.44881178369527	.759626216332108	-.157798959835983	2.75142849221299	1.61298834272019	.314090139698124	-.824749108413654	-.471409633168219	1.30269542253023	.872119413031899	1.94741345518825	-1.09625664881376	1.05634364592051	5.23346239246735	-.480227385659824	1.20822043869508	2.11742068606403	7.09476042650102	6.4165203601227	2.5801011858917
16	1	1.01011614858	1.28545891651859	-.807529915097167	1.10412763620426	1.61298834272019	2.07914608072267	2.32415012819459	-.471409633168219	.108353318603481	2.18465002187661	1.94741345518825	2.43189440208313	1.05634364592051	-.270903648643735	-.480227385659824	-.532959460179943	4.80328340471933	-.153687208923811	-.180567953059339	-.283733848855014
16	1	.0449857513263912	-.292039184040865	.491931995425201	.00592706553177224	.392424818503103	1.09071475374892	.286627092742199	1.39267053213415	1.30269542253023	.872119413031899	1.23087579522254	.079793701485202	-.634588422896403	-.270903648643735	-.480227385659824	-.532959460179943	-.568442032591272	-.153687208923811	-.180567953059339	-.283733848855014
16	1	-.48144901081194	-.817871884227351	-.482664437466575	.00592706553177224	.392424818503103	.384692377339105	-.0838316409764186	.647038466013201	-.289760716038769	1.13462553480084	.156069305273959	.079793701485202	1.05634364592051	.646490691541446	-.480227385659824	2.0788103881326	.774489326736378	-.153687208923811	-.180567953059339	1.14818366851834
16	1	.0449857513263912	.233793516145622	-.157798959835983	-.26862307713635	.392424818503103	-.180125523788749	-.0838316409764186	-.844225666228693	.108353318603481	-.440411195812813	.872606965239677	-.50823147366428	-.634588422896403	1.56388503172663	-.480227385659824	-.532959460179943	-.568442032591272	-.153687208923811	-.180567953059339	2.5801011858917
16	1	.483681386441667	.0585159494167928	.491931995425201	-.26862307713635	2.83355186693727	.878908040825978	1.21277392703874	.647038466013201	.506467353245732	.347107169494014	.514338135256817	.079793701485202	-.211855405692174	-.270903648643735	-.480227385659824	-.532959460179943	.774489326736378	-.153687208923811	-.180567953059339	-.283733848855014
16	1	-.65692726485805	-.817871884227351	.167066517794609	-.543173219804472	-.828138705713979	.17288566441616	.657085826460816	.647038466013201	-.289760716038769	-1.22792956111964	.872606965239677	.079793701485202	1.47907666312474	-.270903648643735	1.58220612162756	1.20822043869508	.774489326736378	-.153687208923811	-.180567953059339	-.283733848855014
16	1	-.83240551890416	-.817871884227351	-.482664437466575	-1.09227350514072	.392424818503103	-.391932236711695	-.454290374695036	.647038466013201	-.289760716038769	-1.49043568288858	.514338135256817	.079793701485202	-.211855405692174	.646490691541446	.55098936798387	-.532959460179943	-.568442032591272	-.153687208923811	3.11797620353168	-.283733848855014
16	1	-1.27110115401944	-1.16842701768501	-.807529915097167	-1.09227350514072	-.828138705713979	1.23191922903089	.842315193320125	1.39267053213415	1.70080945717248	1.65963777833873	-.56046835469176	.079793701485202	-.634588422896403	-.270903648643735	-.480227385659824	-.532959460179943	-.568442032591272	-.153687208923811	-.180567953059339	-.283733848855014
16	1	1.53655091071833	1.46073648324742	.491931995425201	1.6532279215405	1.00270658061164	.243487902057142	.657085826460816	1.39267053213415	.108353318603481	-.17790507404387	-.56046835469176	-1.09625664881376	-.634588422896403	-.270903648643735	-.480227385659824	-.532959460179943	-.568442032591272	-.153687208923811	-.180567953059339	-.283733848855014
16	1	-.569188137834995	-.642594317498522	-.807529915097167	-.543173219804472	1.00270658061164	1.37312370431285	.842315193320125	2.51111863131557	1.70080945717248	.609613291262956	-.202199524708901	1.25584405178417	-.634588422896403	-.270903648643735	-.480227385659824	-.532959460179943	-.568442032591272	-.153687208923811	-.180567953059339	-.283733848855014
16	1	.0449857513263912	.233793516145622	-1.13239539272776	1.10412763620426	-.828138705713979	.314090139698124	.657085826460816	-.0985936001077458	-1.08598878532327	1.39713165656978	.156069305273959	-1.09625664881376	1.05634364592051	1.56388503172663	-.480227385659824	.33763048925757	3.46035204539168	3.4705366087886	-.180567953059339	1.14818366851834
16	1	.922377021556943	1.11018134978977	-.157798959835983	.280477208199894	2.22327010482873	.314090139698124	-.269061007835728	.647038466013201	.506467353245732	.872119413031899	-.202199524708901	.079793701485202	4.43820778355434	7.9856454130229	3.64463962891495	3.81999028700762	3.46035204539168	7.09476042650102	9.71506451671372	5.44393622063842
16	1	-1.5343185350886	-1.16842701768501	-1.78212634798894	-1.09227350514072	-.828138705713979	-.321329999070713	-.824749108413654	.647038466013201	-.289760716038769	.084601047725072	-1.27700601465748	1.25584405178417	.633610628716284	-.270903648643735	-.480227385659824	1.20822043869508	.774489326736378	-.153687208923811	-.180567953059339	-.283733848855014
16	1	-1.00788377295027	-1.16842701768501	.491931995425201	-1.36682364780884	-.828138705713979	-.109523286147767	.286627092742199	.274222432952728	-.289760716038769	-.440411195812813	-.56046835469176	.079793701485202	-.634588422896403	-.270903648643735	-.480227385659824	-.532959460179943	-.568442032591272	-.153687208923811	-.180567953059339	-.283733848855014
16	1	-.569188137834995	-.817871884227351	-.157798959835983	.00592706553177224	-.828138705713979	-1.5215680389674	-1.00997847527296	-.844225666228693	-1.08598878532327	-2.01544792642647	-.918737184674619	-.50823147366428	-.211855405692174	-.270903648643735	-.480227385659824	-.532959460179943	.774489326736378	-.153687208923811	-.180567953059339	-.283733848855014
16	1	-1.09562289997333	-1.16842701768501	-1.45726087035835	.00592706553177224	-.828138705713979	.17288566441616	.286627092742199	.274222432952728	.108353318603481	.609613291262956	-.56046835469176	-.50823147366428	-.634588422896403	-.270903648643735	-.480227385659824	-.532959460179943	-.568442032591272	-.153687208923811	-.180567953059339	-.283733848855014
16	1	-.130492502719719	-.467316750769693	-.157798959835983	.555027350868016	-.217856943605438	-1.16855685076249	-1.19520784213227	-.0985936001077458	-1.48410281996552	.347107169494014	-1.9935436746232	-1.09625664881376	1.05634364592051	.646490691541446	.55098936798387	1.20822043869508	.774489326736378	-.153687208923811	-.180567953059339	1.14818366851834
16	1	-.393709883788885	-.467316750769693	-.157798959835983	.00592706553177224	-.828138705713979	.94951027846696	1.02754456017943	.647038466013201	.506467353245732	1.39713165656978	.514338135256817	-1.09625664881376	-.634588422896403	-.270903648643735	-.480227385659824	-.532959460179943	-.568442032591272	-.153687208923811	-.180567953059339	-.283733848855014
16	1	-.0427533756966638	-.292039184040865	.816797473055793	.00592706553177224	-.828138705713979	-.462534474352676	-1.38043720899158	.274222432952728	1.70080945717248	.084601047725072	-.918737184674619	-1.09625664881376	-.634588422896403	-.270903648643735	-.480227385659824	-.532959460179943	-.568442032591272	-.153687208923811	-.180567953059339	-.283733848855014
16	1	-.130492502719719	-.292039184040865	.491931995425201	.00592706553177224	-.828138705713979	-2.43939712830017	-1.7508959427102	-1.96267376541011	-1.48410281996552	-2.01544792642647	-2.35181250460606	-1.09625664881376	-.634588422896403	-.270903648643735	-.480227385659824	-.532959460179943	-.568442032591272	-.153687208923811	-.180567953059339	-.283733848855014
16	1	.922377021556943	1.28545891651859	-.807529915097167	1.37867777887238	.392424818503103	1.16131699138991	.286627092742199	-.0985936001077458	1.30269542253023	1.92214390010767	.872606965239677	1.25584405178417	-.634588422896403	-.270903648643735	-.480227385659824	-.532959460179943	-.568442032591272	-.153687208923811	-.180567953059339	-.283733848855014
16	1	-.305970756765829	-.467316750769693	-.157798959835983	-.26862307713635	.392424818503103	.596499090262051	1.58323266075736	-.0985936001077458	.108353318603481	-.17790507404387	.872606965239677	-1.09625664881376	1.47907666312474	.646490691541446	-.480227385659824	2.94940033757011	.774489326736378	-.153687208923811	-.180567953059339	1.14818366851834
16	1	-1.09562289997333	-.993149450956179	-.807529915097167	-.817723362472594	-.828138705713979	.0316811891341962	-1.00997847527296	.647038466013201	.506467353245732	.872119413031899	.156069305273959	-.50823147366428	.210877611512055	.646490691541446	-.480227385659824	-.532959460179943	2.11742068606403	-.153687208923811	3.11797620353168	-.283733848855014
16	1	.571420513464722	-.116761617312036	.816797473055793	.829577493536138	1.00270658061164	1.30252146667187	.842315193320125	1.01985449907367	1.30269542253023	1.13462553480084	.872606965239677	.667818876634684	-.634588422896403	-.270903648643735	-.480227385659824	-.532959460179943	-.568442032591272	-.153687208923811	-.180567953059339	-.283733848855014
16	1	-1.62205766211166	-1.16842701768501	-1.78212634798894	-1.36682364780884	-.828138705713979	.525896852621069	.657085826460816	-.0985936001077458	1.70080945717248	-.440411195812813	-.202199524708901	1.25584405178417	-.634588422896403	-.270903648643735	-.480227385659824	-.532959460179943	-.568442032591272	-.153687208923811	-.180567953059339	-.283733848855014
16	1	-1.44657940806555	-1.16842701768501	-1.78212634798894	-.817723362472594	-.828138705713979	-.180125523788749	-.269061007835728	-.471409633168219	-.687874750681019	.347107169494014	.156069305273959	.079793701485202	-.634588422896403	-.270903648643735	-.480227385659824	-.532959460179943	-.568442032591272	-.153687208923811	-.180567953059339	-.283733848855014
16	1	-1.00788377295027	-.993149450956179	-.807529915097167	-.817723362472594	-.217856943605438	-.886147900198567	-1.56566657585089	-.471409633168219	1.30269542253023	-.440411195812813	-.918737184674619	-1.09625664881376	.210877611512055	-.270903648643735	-.480227385659824	1.20822043869508	-.568442032591272	-.153687208923811	-.180567953059339	-.283733848855014
16	1	-.65692726485805	-1.16842701768501	1.79139390594757	-1.36682364780884	-.828138705713979	-2.36879489065919	-1.56566657585089	-1.96267376541011	-1.48410281996552	-2.01544792642647	-2.35181250460606	-1.09625664881376	-.211855405692174	-.270903648643735	-.480227385659824	-.532959460179943	.774489326736378	-.153687208923811	-.180567953059339	-.283733848855014
16	1	-.305970756765829	-.467316750769693	.816797473055793	-.817723362472594	-.217856943605438	-.250727761429731	-1.00997847527296	-1.21704169928917	-.687874750681019	1.92214390010767	.156069305273959	-.50823147366428	.633610628716284	-.270903648643735	-.480227385659824	1.20822043869508	.774489326736378	-.153687208923811	-.180567953059339	-.283733848855014
16	1	.308203132395557	.584348649603279	-.157798959835983	.555027350868016	-.828138705713979	-.462534474352676	-1.56566657585089	1.01985449907367	-1.48410281996552	1.13462553480084	.156069305273959	-1.09625664881376	-.634588422896403	-.270903648643735	-.480227385659824	-.532959460179943	-.568442032591272	-.153687208923811	-.180567953059339	-.283733848855014
16	1	1.36107265667222	1.46073648324742	-.157798959835983	1.6532279215405	1.00270658061164	1.5849304172358	1.76846202761667	.647038466013201	.506467353245732	1.13462553480084	.872606965239677	1.84386922693365	-.634588422896403	-.270903648643735	-.480227385659824	-.532959460179943	-.568442032591272	-.153687208923811	-.180567953059339	-.283733848855014
16	1	-.305970756765829	-.292039184040865	.491931995425201	-.543173219804472	-.828138705713979	-.533136711993658	-.824749108413654	-.471409633168219	-.687874750681019	-.17790507404387	.514338135256817	-.50823147366428	-.211855405692174	-.270903648643735	-.480227385659824	.33763048925757	-.568442032591272	-.153687208923811	-.180567953059339	-.283733848855014
16	1	-.744666391881105	-.993149450956179	.491931995425201	-.817723362472594	-.828138705713979	-.815545662557586	-.639519741554345	-.471409633168219	-1.48410281996552	-.440411195812813	.156069305273959	-1.09625664881376	-.634588422896403	-.270903648643735	-.480227385659824	-.532959460179943	-.568442032591272	-.153687208923811	-.180567953059339	-.283733848855014
16	1	1.27333352964916	1.46073648324742	-.157798959835983	.829577493536138	2.22327010482873	-.60373894963464	-.824749108413654	-.471409633168219	.506467353245732	-1.75294180465752	.514338135256817	.667818876634684	3.59274174914589	-.270903648643735	3.64463962891495	2.94940033757011	2.11742068606403	-.153687208923811	-.180567953059339	-.283733848855014
16	1	-.305970756765829	-.292039184040865	.167066517794609	-.26862307713635	-.828138705713979	-.815545662557586	-.454290374695036	-1.21704169928917	-1.08598878532327	-.17790507404387	-1.27700601465748	.667818876634684	-.634588422896403	-.270903648643735	-.480227385659824	-.532959460179943	-.568442032591272	-.153687208923811	-.180567953059339	-.283733848855014
16	1	-1.27110115401944	-1.16842701768501	-.807529915097167	-1.09227350514072	-.828138705713979	-1.09795461312151	-1.56566657585089	-.0985936001077458	-1.08598878532327	-.17790507404387	-.918737184674619	-.50823147366428	-.634588422896403	-.270903648643735	-.480227385659824	-.532959460179943	-.568442032591272	-.153687208923811	-.180567953059339	-.283733848855014
16	1	-1.5343185350886	-.993149450956179	-1.78212634798894	-1.36682364780884	-.828138705713979	-.462534474352676	-.454290374695036	.647038466013201	-.289760716038769	-.440411195812813	-1.27700601465748	.079793701485202	-.634588422896403	-.270903648643735	-.480227385659824	-.532959460179943	-.568442032591272	-.153687208923811	-.180567953059339	-.283733848855014
16	1	.220464005372502	.0585159494167928	.816797473055793	.00592706553177224	-.217856943605438	-.321329999070713	-.269061007835728	-.0985936001077458	-.289760716038769	-.702917317581755	-.56046835469176	1.25584405178417	-.634588422896403	-.270903648643735	-.480227385659824	-.532959460179943	-.568442032591272	-.153687208923811	-.180567953059339	-.283733848855014
16	1	-.83240551890416	-1.16842701768501	1.14166295068638	-1.36682364780884	-.828138705713979	-.674341187275622	-.0838316409764186	-.844225666228693	-.289760716038769	-1.22792956111964	-1.27700601465748	1.25584405178417	-.634588422896403	-.270903648643735	-.480227385659824	-.532959460179943	-.568442032591272	-.153687208923811	-.180567953059339	-.283733848855014
16	1	-.65692726485805	-.292039184040865	-1.45726087035835	.00592706553177224	-.828138705713979	.737703565544014	.842315193320125	1.39267053213415	.506467353245732	.084601047725072	-.202199524708901	.667818876634684	-.634588422896403	-.270903648643735	-.480227385659824	-.532959460179943	-.568442032591272	-.153687208923811	-.180567953059339	-.283733848855014
16	1	-.920144645927215	-1.16842701768501	-.157798959835983	-.543173219804472	-.828138705713979	-.0389210485067856	-.0838316409764186	-.471409633168219	.108353318603481	.609613291262956	-.56046835469176	.079793701485202	-.634588422896403	-.270903648643735	-.480227385659824	-.532959460179943	-.568442032591272	-.153687208923811	-.180567953059339	-.283733848855014
16	1	.0449857513263912	-.116761617312036	1.14166295068638	-.543173219804472	-.217856943605438	-.109523286147767	.10139772588289	.274222432952728	-.289760716038769	.084601047725072	-.918737184674619	.079793701485202	-.634588422896403	-.270903648643735	-.480227385659824	-.532959460179943	-.568442032591272	-.153687208923811	-.180567953059339	-.283733848855014
16	1	.0449857513263912	-.467316750769693	.816797473055793	.555027350868016	-.828138705713979	.525896852621069	.657085826460816	-.0985936001077458	.506467353245732	.609613291262956	.156069305273959	.079793701485202	-.634588422896403	-.270903648643735	-.480227385659824	-.532959460179943	-.568442032591272	-.153687208923811	-.180567953059339	-.283733848855014
16	1	-.569188137834995	-1.16842701768501	2.11625938357816	-1.36682364780884	-.828138705713979	-.886147900198567	-.454290374695036	-.844225666228693	-.289760716038769	-.965423439350697	-1.27700601465748	.079793701485202	-.634588422896403	-.270903648643735	-.480227385659824	-.532959460179943	-.568442032591272	-.153687208923811	-.180567953059339	-.283733848855014
16	1	.483681386441667	.40907108287445	-.157798959835983	.555027350868016	1.00270658061164	-.0389210485067856	.10139772588289	-.0985936001077458	.108353318603481	.347107169494014	-.202199524708901	-1.09625664881376	1.47907666312474	-.270903648643735	-.480227385659824	2.0788103881326	2.11742068606403	-.153687208923811	-.180567953059339	-.283733848855014
16	1	.395942259418612	.40907108287445	1.14166295068638	-.543173219804472	.392424818503103	-1.87457922717231	-1.7508959427102	-.0985936001077458	-1.48410281996552	-1.49043568288858	-2.35181250460606	-.50823147366428	1.05634364592051	-.270903648643735	-.480227385659824	.33763048925757	3.46035204539168	-.153687208923811	-.180567953059339	-.283733848855014
16	1	-.569188137834995	-.993149450956179	.816797473055793	-.543173219804472	-.828138705713979	-1.87457922717231	-1.19520784213227	-1.96267376541011	-1.48410281996552	-1.49043568288858	-1.27700601465748	-1.09625664881376	-.634588422896403	-.270903648643735	-.480227385659824	-.532959460179943	-.568442032591272	-.153687208923811	-.180567953059339	-.283733848855014
16	1	2.58942043499499	3.03823458380688	-1.78212634798894	3.57507892021736	2.83355186693727	.0316811891341962	-.269061007835728	1.39267053213415	.108353318603481	-.17790507404387	.156069305273959	-1.09625664881376	5.2836738179628	-.270903648643735	3.64463962891495	4.69058023644514	4.80328340471933	-.153687208923811	-.180567953059339	-.283733848855014
16	1	-1.09562289997333	-1.16842701768501	-.157798959835983	-1.09227350514072	-.828138705713979	-1.94518146481329	-1.7508959427102	-.844225666228693	-1.48410281996552	-.965423439350697	-2.35181250460606	-1.09625664881376	-.634588422896403	-.270903648643735	-.480227385659824	-.532959460179943	-.568442032591272	-.153687208923811	-.180567953059339	-.283733848855014
16	1	-1.18336202699638	-.993149450956179	-.807529915097167	-1.36682364780884	-.217856943605438	.243487902057142	-.269061007835728	1.39267053213415	-1.08598878532327	1.13462553480084	-.202199524708901	.079793701485202	-.634588422896403	-.270903648643735	-.480227385659824	-.532959460179943	-.568442032591272	-.153687208923811	-.180567953059339	-.283733848855014
16	1	-.744666391881105	-.642594317498522	-.807529915097167	-.543173219804472	-.217856943605438	.455294614980087	.286627092742199	-.0985936001077458	-.289760716038769	-.17790507404387	1.58914462520539	1.25584405178417	-.634588422896403	-.270903648643735	-.480227385659824	-.532959460179943	-.568442032591272	-.153687208923811	-.180567953059339	-.283733848855014
16	1	.483681386441667	1.11018134978977	-.157798959835983	.00592706553177224	-.217856943605438	.0316811891341962	.286627092742199	-.471409633168219	1.30269542253023	-1.49043568288858	1.58914462520539	-1.09625664881376	-.211855405692174	-.270903648643735	-.480227385659824	.33763048925757	-.568442032591272	-.153687208923811	-.180567953059339	-.283733848855014
16	1	-1.44657940806555	-1.16842701768501	-1.78212634798894	-.817723362472594	-.828138705713979	-1.45096580132642	-1.19520784213227	-.844225666228693	-1.48410281996552	-1.75294180465752	.156069305273959	-1.09625664881376	-.634588422896403	.646490691541446	-.480227385659824	-.532959460179943	-.568442032591272	-.153687208923811	-.180567953059339	1.14818366851834
16	1	1.71202916476444	1.63601404997625	.167066517794609	1.37867777887238	2.83355186693727	-.744943424916604	-1.19520784213227	-.0985936001077458	-.687874750681019	-1.22792956111964	.872606965239677	.079793701485202	2.74727571473743	-.270903648643735	1.58220612162756	2.0788103881326	3.46035204539168	-.153687208923811	-.180567953059339	-.283733848855014
16	1	-.218231629742774	-.292039184040865	.816797473055793	-.543173219804472	-.828138705713979	.94951027846696	.657085826460816	.274222432952728	.108353318603481	1.13462553480084	1.23087579522254	.667818876634684	-.634588422896403	-.270903648643735	-.480227385659824	-.532959460179943	-.568442032591272	-.153687208923811	-.180567953059339	-.283733848855014
16	1	-.920144645927215	-1.16842701768501	.491931995425201	-1.09227350514072	-.828138705713979	.314090139698124	-.454290374695036	-.0985936001077458	1.30269542253023	-.17790507404387	.156069305273959	2.43189440208313	-.634588422896403	-.270903648643735	-.480227385659824	-.532959460179943	-.568442032591272	-.153687208923811	-.180567953059339	-.283733848855014
16	1	-.0427533756966638	-.292039184040865	-.482664437466575	.00592706553177224	1.61298834272019	.17288566441616	-.454290374695036	.647038466013201	-.289760716038769	.872119413031899	.156069305273959	.079793701485202	-.634588422896403	-.270903648643735	-.480227385659824	-.532959460179943	-.568442032591272	-.153687208923811	-.180567953059339	-.283733848855014
16	1	-.569188137834995	-.817871884227351	-1.45726087035835	.280477208199894	1.00270658061164	1.30252146667187	1.02754456017943	2.13830259825509	-1.08598878532327	1.65963777833873	.514338135256817	1.25584405178417	.210877611512055	-.270903648643735	.55098936798387	-.532959460179943	.774489326736378	-.153687208923811	-.180567953059339	-.283733848855014
16	1	-.569188137834995	-1.16842701768501	2.11625938357816	-1.36682364780884	-.828138705713979	.384692377339105	.10139772588289	.274222432952728	.506467353245732	.347107169494014	-.202199524708901	1.25584405178417	-.634588422896403	-.270903648643735	-.480227385659824	-.532959460179943	-.568442032591272	-.153687208923811	-.180567953059339	-.283733848855014
16	1	-.569188137834995	-.993149450956179	.491931995425201	-.26862307713635	-.828138705713979	.596499090262051	.471856459601507	1.01985449907367	.108353318603481	.347107169494014	-.202199524708901	1.25584405178417	-.211855405692174	-.270903648643735	-.480227385659824	.33763048925757	-.568442032591272	-.153687208923811	-.180567953059339	-.283733848855014
16	1	-.0427533756966638	-.817871884227351	.816797473055793	.555027350868016	-.217856943605438	.243487902057142	.10139772588289	.274222432952728	1.30269542253023	-.702917317581755	1.23087579522254	-1.09625664881376	.210877611512055	.646490691541446	-.480227385659824	.33763048925757	.774489326736378	-.153687208923811	-.180567953059339	1.14818366851834
16	1	1.01011614858	1.28545891651859	.167066517794609	.280477208199894	1.61298834272019	.667101327903033	.657085826460816	1.01985449907367	1.70080945717248	.084601047725072	-.56046835469176	.079793701485202	-.211855405692174	-.270903648643735	.55098936798387	-.532959460179943	-.568442032591272	-.153687208923811	-.180567953059339	-.283733848855014
16	1	-.569188137834995	-1.16842701768501	2.11625938357816	-1.36682364780884	-.828138705713979	.525896852621069	.471856459601507	.647038466013201	.904581387887982	-.702917317581755	-.202199524708901	2.43189440208313	-.634588422896403	-.270903648643735	-.480227385659824	-.532959460179943	-.568442032591272	-.153687208923811	-.180567953059339	-.283733848855014
16	1	-1.44657940806555	-1.16842701768501	-1.45726087035835	-1.09227350514072	-.828138705713979	-1.02735237548053	-.824749108413654	-.471409633168219	-1.08598878532327	-.702917317581755	-1.27700601465748	.079793701485202	-.634588422896403	-.270903648643735	-.480227385659824	-.532959460179943	-.568442032591272	-.153687208923811	-.180567953059339	-.283733848855014
16	1	.571420513464722	.40907108287445	.816797473055793	.280477208199894	.392424818503103	-.815545662557586	-.269061007835728	-.844225666228693	-1.08598878532327	-.965423439350697	-.202199524708901	-.50823147366428	-.634588422896403	-.270903648643735	-.480227385659824	-.532959460179943	-.568442032591272	-.153687208923811	-.180567953059339	-.283733848855014
16	1	-1.00788377295027	-.993149450956179	-.807529915097167	-.543173219804472	-.828138705713979	-.462534474352676	-.639519741554345	.647038466013201	-.687874750681019	-.17790507404387	-.202199524708901	-1.09625664881376	-.634588422896403	-.270903648643735	-.480227385659824	-.532959460179943	-.568442032591272	-.153687208923811	-.180567953059339	-.283733848855014
16	1	-1.09562289997333	-.467316750769693	-1.45726087035835	-1.09227350514072	-.828138705713979	-.60373894963464	-.454290374695036	-.0985936001077458	-.289760716038769	-.440411195812813	-1.27700601465748	.079793701485202	-.634588422896403	-.270903648643735	-.480227385659824	-.532959460179943	-.568442032591272	-.153687208923811	-.180567953059339	-.283733848855014
16	1	-.305970756765829	-.817871884227351	.816797473055793	.00592706553177224	-.828138705713979	-.250727761429731	-.0838316409764186	-.0985936001077458	.108353318603481	-.440411195812813	-.56046835469176	.079793701485202	-.634588422896403	-.270903648643735	-.480227385659824	-.532959460179943	-.568442032591272	-.153687208923811	-.180567953059339	-.283733848855014
16	1	-1.5343185350886	-1.16842701768501	-1.45726087035835	-1.36682364780884	-.828138705713979	-.886147900198567	-1.00997847527296	-.844225666228693	-1.08598878532327	-.965423439350697	-.202199524708901	1.25584405178417	-.634588422896403	-.270903648643735	-.480227385659824	-.532959460179943	-.568442032591272	-.153687208923811	-.180567953059339	-.283733848855014
16	1	-.393709883788885	-.467316750769693	.816797473055793	-.817723362472594	-.828138705713979	.17288566441616	.471856459601507	.647038466013201	-.289760716038769	-.17790507404387	-.202199524708901	.079793701485202	-.634588422896403	-.270903648643735	-.480227385659824	-.532959460179943	-.568442032591272	-.153687208923811	-.180567953059339	-.283733848855014
16	1	-.48144901081194	-.642594317498522	-.157798959835983	-.817723362472594	1.00270658061164	-.815545662557586	-.269061007835728	-1.58985773234964	-.289760716038769	-.702917317581755	-.202199524708901	-1.09625664881376	.210877611512055	.646490691541446	.55098936798387	-.532959460179943	.774489326736378	-.153687208923811	-.180567953059339	1.14818366851834
16	1	-.569188137834995	-1.16842701768501	2.11625938357816	-1.36682364780884	-.828138705713979	-1.30976132604446	-1.00997847527296	-.471409633168219	-1.48410281996552	-2.01544792642647	-.202199524708901	.079793701485202	-.634588422896403	-.270903648643735	-.480227385659824	-.532959460179943	-.568442032591272	-.153687208923811	-.180567953059339	-.283733848855014
16	1	-1.5343185350886	-1.16842701768501	-1.45726087035835	-1.36682364780884	-.828138705713979	-1.59217027660839	-1.7508959427102	-.471409633168219	-1.08598878532327	-1.75294180465752	-.202199524708901	-1.09625664881376	-.634588422896403	-.270903648643735	-.480227385659824	-.532959460179943	-.568442032591272	-.153687208923811	-.180567953059339	-.283733848855014
16	1	-1.18336202699638	-.817871884227351	-1.45726087035835	-.817723362472594	-.828138705713979	-1.02735237548053	-1.56566657585089	-.844225666228693	-.687874750681019	.872119413031899	-1.27700601465748	-1.09625664881376	-.634588422896403	-.270903648643735	-.480227385659824	-.532959460179943	-.568442032591272	-.153687208923811	-.180567953059339	-.283733848855014
16	1	-.65692726485805	-.993149450956179	.491931995425201	-.543173219804472	-.828138705713979	-1.23915908840348	-1.56566657585089	.274222432952728	-1.48410281996552	-.965423439350697	-.202199524708901	-1.09625664881376	.633610628716284	-.270903648643735	1.58220612162756	-.532959460179943	.774489326736378	-.153687208923811	-.180567953059339	-.283733848855014
16	1	-.130492502719719	.0585159494167928	-.482664437466575	.280477208199894	-.828138705713979	-.60373894963464	-1.00997847527296	-.471409633168219	.108353318603481	-.17790507404387	-.202199524708901	-.50823147366428	.210877611512055	-.270903648643735	.55098936798387	-.532959460179943	.774489326736378	-.153687208923811	-.180567953059339	-.283733848855014
16	1	.308203132395557	.0585159494167928	1.14166295068638	.280477208199894	-.828138705713979	-.321329999070713	-1.00997847527296	-.471409633168219	-1.48410281996552	.084601047725072	.872606965239677	1.84386922693365	-.211855405692174	1.56388503172663	-.480227385659824	.33763048925757	-.568442032591272	-.153687208923811	-.180567953059339	2.5801011858917
16	1	-.218231629742774	-.116761617312036	-.157798959835983	-.26862307713635	-.217856943605438	-.250727761429731	-1.38043720899158	.274222432952728	-.687874750681019	.872119413031899	1.23087579522254	-1.09625664881376	-.634588422896403	-.270903648643735	-.480227385659824	-.532959460179943	-.568442032591272	-.153687208923811	-.180567953059339	-.283733848855014
16	1	-1.18336202699638	-.993149450956179	-.807529915097167	-1.09227350514072	-.828138705713979	.314090139698124	.10139772588289	.647038466013201	-.687874750681019	.609613291262956	.514338135256817	.079793701485202	-.634588422896403	-.270903648643735	-.480227385659824	-.532959460179943	-.568442032591272	-.153687208923811	-.180567953059339	-.283733848855014
16	1	-.130492502719719	.0585159494167928	.167066517794609	-.26862307713635	-.828138705713979	1.44372594195383	1.58323266075736	1.01985449907367	1.30269542253023	.347107169494014	.872606965239677	1.25584405178417	-.211855405692174	-.270903648643735	-.480227385659824	-.532959460179943	.774489326736378	-.153687208923811	-.180567953059339	-.283733848855014
16	1	1.36107265667222	1.46073648324742	.816797473055793	.829577493536138	1.00270658061164	-.0389210485067856	.10139772588289	-.471409633168219	.904581387887982	-.440411195812813	.156069305273959	-.50823147366428	.633610628716284	-.270903648643735	1.58220612162756	-.532959460179943	.774489326736378	-.153687208923811	-.180567953059339	-.283733848855014
16	1	-.920144645927215	-.993149450956179	-1.13239539272776	.00592706553177224	-.828138705713979	-.674341187275622	-.639519741554345	-.471409633168219	-1.08598878532327	-.702917317581755	.872606965239677	-1.09625664881376	-.211855405692174	-.270903648643735	-.480227385659824	.33763048925757	-.568442032591272	-.153687208923811	-.180567953059339	-.283733848855014
16	1	-1.18336202699638	-1.16842701768501	-1.13239539272776	-.817723362472594	-.217856943605438	.243487902057142	1.02754456017943	.274222432952728	-.289760716038769	-.702917317581755	.156069305273959	.079793701485202	.210877611512055	2.48127937191181	.55098936798387	-.532959460179943	.774489326736378	3.4705366087886	-.180567953059339	2.5801011858917
16	1	-.0427533756966638	-.116761617312036	.816797473055793	-.543173219804472	-.217856943605438	-.391932236711695	-.639519741554345	-.471409633168219	-.687874750681019	.084601047725072	.872606965239677	-1.09625664881376	.210877611512055	1.56388503172663	-.480227385659824	1.20822043869508	-.568442032591272	-.153687208923811	-.180567953059339	2.5801011858917
16	1	-.65692726485805	-.467316750769693	-.482664437466575	-.817723362472594	-.217856943605438	.314090139698124	1.21277392703874	-.0985936001077458	.506467353245732	-1.22792956111964	.872606965239677	-.50823147366428	-.634588422896403	-.270903648643735	-.480227385659824	-.532959460179943	-.568442032591272	-.153687208923811	-.180567953059339	-.283733848855014
16	1	-1.44657940806555	-.817871884227351	-1.78212634798894	-1.36682364780884	-.828138705713979	-.60373894963464	-.269061007835728	-1.58985773234964	-.289760716038769	-.702917317581755	.156069305273959	.079793701485202	-.634588422896403	-.270903648643735	-.480227385659824	-.532959460179943	-.568442032591272	-.153687208923811	-.180567953059339	-.283733848855014
16	1	.220464005372502	-.292039184040865	.816797473055793	.00592706553177224	1.00270658061164	.596499090262051	.471856459601507	1.39267053213415	1.30269542253023	-.17790507404387	.514338135256817	-1.09625664881376	-.211855405692174	-.270903648643735	.55098936798387	-.532959460179943	-.568442032591272	-.153687208923811	-.180567953059339	-.283733848855014
16	1	.0449857513263912	-.116761617312036	.816797473055793	-.26862307713635	-.217856943605438	.808305803184996	.657085826460816	.274222432952728	1.30269542253023	.609613291262956	-.202199524708901	1.25584405178417	-.634588422896403	.646490691541446	-.480227385659824	-.532959460179943	-.568442032591272	-.153687208923811	-.180567953059339	1.14818366851834
16	1	-.920144645927215	-.642594317498522	-.807529915097167	-1.09227350514072	-.217856943605438	-.815545662557586	-1.7508959427102	-.0985936001077458	-1.48410281996552	1.13462553480084	-.202199524708901	-1.09625664881376	-.634588422896403	-.270903648643735	-.480227385659824	-.532959460179943	-.568442032591272	-.153687208923811	-.180567953059339	-.283733848855014
16	1	-1.00788377295027	-.993149450956179	-1.78212634798894	.280477208199894	-.828138705713979	-.391932236711695	.10139772588289	-.0985936001077458	-.289760716038769	-.965423439350697	-.56046835469176	.079793701485202	-.634588422896403	.646490691541446	-.480227385659824	-.532959460179943	-.568442032591272	-.153687208923811	3.11797620353168	-.283733848855014
16	1	-.305970756765829	-1.16842701768501	-.157798959835983	.555027350868016	1.00270658061164	.737703565544014	-.0838316409764186	1.76548656519462	-.289760716038769	1.39713165656978	-.202199524708901	1.25584405178417	1.05634364592051	-.270903648643735	-.480227385659824	2.94940033757011	-.568442032591272	-.153687208923811	-.180567953059339	-.283733848855014
16	1	.483681386441667	.0585159494167928	-.157798959835983	1.37867777887238	.392424818503103	1.30252146667187	1.21277392703874	1.39267053213415	1.70080945717248	.347107169494014	.872606965239677	.079793701485202	.210877611512055	-.270903648643735	.55098936798387	-.532959460179943	.774489326736378	-.153687208923811	-.180567953059339	-.283733848855014
16	1	-.744666391881105	-.467316750769693	-.807529915097167	-.817723362472594	-.217856943605438	-.391932236711695	-.269061007835728	.274222432952728	-1.08598878532327	-.17790507404387	-1.27700601465748	1.25584405178417	-.211855405692174	-.270903648643735	-.480227385659824	.33763048925757	-.568442032591272	-.153687208923811	-.180567953059339	-.283733848855014
16	1	-.744666391881105	-.467316750769693	-1.45726087035835	.00592706553177224	-.828138705713979	-.744943424916604	-.269061007835728	-.471409633168219	-1.08598878532327	-.440411195812813	-.918737184674619	-.50823147366428	-.634588422896403	-.270903648643735	-.480227385659824	-.532959460179943	-.568442032591272	-.153687208923811	-.180567953059339	-.283733848855014
16	1	-1.18336202699638	-.817871884227351	-1.78212634798894	-1.36682364780884	1.00270658061164	-.886147900198567	-.639519741554345	-.0985936001077458	-1.08598878532327	-1.22792956111964	-.202199524708901	-.50823147366428	1.05634364592051	-.270903648643735	-.480227385659824	-.532959460179943	4.80328340471933	-.153687208923811	-.180567953059339	-.283733848855014
16	1	-1.09562289997333	-.993149450956179	-1.45726087035835	-.817723362472594	.392424818503103	-1.02735237548053	-.639519741554345	-1.58985773234964	-.687874750681019	-1.22792956111964	-.202199524708901	.079793701485202	-.211855405692174	-.270903648643735	-.480227385659824	.33763048925757	-.568442032591272	-.153687208923811	-.180567953059339	-.283733848855014
16	1	-1.18336202699638	-.817871884227351	-1.13239539272776	-1.09227350514072	-.828138705713979	-.391932236711695	-.269061007835728	-.844225666228693	-.687874750681019	.347107169494014	-.202199524708901	-.50823147366428	-.634588422896403	-.270903648643735	-.480227385659824	-.532959460179943	-.568442032591272	-.153687208923811	-.180567953059339	-.283733848855014
16	1	.922377021556943	1.11018134978977	-.157798959835983	1.37867777887238	-.217856943605438	-.956750137839549	-1.19520784213227	-.0985936001077458	-.687874750681019	-.965423439350697	-.918737184674619	.667818876634684	1.05634364592051	-.270903648643735	.55098936798387	1.20822043869508	.774489326736378	-.153687208923811	-.180567953059339	-.283733848855014
16	1	-.218231629742774	-.467316750769693	.816797473055793	-.543173219804472	-.217856943605438	.314090139698124	.286627092742199	.274222432952728	.506467353245732	-.440411195812813	-.56046835469176	2.43189440208313	.633610628716284	-.270903648643735	.55098936798387	.33763048925757	.774489326736378	-.153687208923811	-.180567953059339	-.283733848855014
16	1	-.305970756765829	-.292039184040865	-.807529915097167	.555027350868016	-.828138705713979	-.533136711993658	-.269061007835728	-.0985936001077458	-.289760716038769	-.965423439350697	-.202199524708901	-.50823147366428	-.211855405692174	-.270903648643735	-.480227385659824	.33763048925757	-.568442032591272	-.153687208923811	-.180567953059339	-.283733848855014
16	1	-.569188137834995	-.467316750769693	-.807529915097167	.00592706553177224	-.828138705713979	.384692377339105	1.02754456017943	-.844225666228693	.904581387887982	.347107169494014	-.56046835469176	.079793701485202	2.3245426975332	6.15085673265253	1.58220612162756	2.0788103881326	2.11742068606403	7.09476042650102	6.4165203601227	4.01201870326506
16	1	-.83240551890416	-.993149450956179	-.807529915097167	-.543173219804472	.392424818503103	-1.09795461312151	-1.38043720899158	-.471409633168219	-1.08598878532327	-.440411195812813	-.918737184674619	.079793701485202	-.634588422896403	-.270903648643735	-.480227385659824	-.532959460179943	-.568442032591272	-.153687208923811	-.180567953059339	-.283733848855014
16	1	.132724878349446	.759626216332108	-1.45726087035835	.280477208199894	.392424818503103	.878908040825978	.471856459601507	1.39267053213415	-.289760716038769	1.13462553480084	-.56046835469176	2.43189440208313	.210877611512055	-.270903648643735	-.480227385659824	.33763048925757	.774489326736378	-.153687208923811	-.180567953059339	-.283733848855014
16	1	-1.00788377295027	-.993149450956179	-.807529915097167	-.543173219804472	-.828138705713979	-2.08638594009526	-1.38043720899158	-1.96267376541011	-1.08598878532327	-1.75294180465752	-2.35181250460606	-.50823147366428	-.634588422896403	-.270903648643735	-.480227385659824	-.532959460179943	-.568442032591272	-.153687208923811	-.180567953059339	-.283733848855014
16	1	-.393709883788885	-.292039184040865	-.157798959835983	-.26862307713635	-.828138705713979	-.533136711993658	-.454290374695036	-.844225666228693	.108353318603481	-.17790507404387	-1.27700601465748	.667818876634684	-.634588422896403	-.270903648643735	-.480227385659824	-.532959460179943	-.568442032591272	-.153687208923811	-.180567953059339	-.283733848855014
16	1	-.305970756765829	-.993149450956179	.816797473055793	-.543173219804472	1.00270658061164	-.321329999070713	-.269061007835728	.274222432952728	-.289760716038769	.084601047725072	-.918737184674619	-.50823147366428	.210877611512055	-.270903648643735	-.480227385659824	-.532959460179943	2.11742068606403	-.153687208923811	-.180567953059339	-.283733848855014
16	1	-.305970756765829	.0585159494167928	-1.13239539272776	.00592706553177224	-.217856943605438	1.72613489251776	2.5093794950539	.647038466013201	1.70080945717248	.084601047725072	1.58914462520539	.079793701485202	1.05634364592051	-.270903648643735	-.480227385659824	1.20822043869508	2.11742068606403	-.153687208923811	-.180567953059339	-.283733848855014
16	1	2.23846392690277	1.63601404997625	2.11625938357816	1.37867777887238	2.83355186693727	-.0389210485067856	-.824749108413654	.274222432952728	.108353318603481	1.92214390010767	-1.27700601465748	-.50823147366428	.210877611512055	-.270903648643735	-.480227385659824	-.532959460179943	2.11742068606403	-.153687208923811	-.180567953059339	-.283733848855014
16	1	-.48144901081194	-.116761617312036	-1.13239539272776	.00592706553177224	-.828138705713979	.314090139698124	-.269061007835728	.274222432952728	-.687874750681019	-.17790507404387	.514338135256817	3.60794475238209	-.634588422896403	-.270903648643735	-.480227385659824	-.532959460179943	-.568442032591272	-.153687208923811	-.180567953059339	-.283733848855014
16	1	1.36107265667222	1.81129161670508	-.157798959835983	1.10412763620426	1.00270658061164	.384692377339105	1.02754456017943	.647038466013201	-.687874750681019	-.440411195812813	.872606965239677	-.50823147366428	4.43820778355434	6.15085673265253	4.67585638255864	2.94940033757011	3.46035204539168	3.4705366087886	6.4165203601227	5.44393622063842
16	1	2.67715956201805	2.51240188362039	.816797473055793	2.47687834954487	2.83355186693727	.102283426775178	-.824749108413654	-.0985936001077458	1.30269542253023	.347107169494014	.872606965239677	-.50823147366428	-.211855405692174	.646490691541446	.55098936798387	-.532959460179943	-.568442032591272	-.153687208923811	-.180567953059339	1.14818366851834
16	1	-.218231629742774	-.817871884227351	1.14166295068638	-.26862307713635	-.217856943605438	2.3615550312866	2.13892076133529	1.39267053213415	2.09892349181473	.872119413031899	1.23087579522254	3.60794475238209	2.74727571473743	-.270903648643735	3.64463962891495	2.0788103881326	.774489326736378	-.153687208923811	-.180567953059339	-.283733848855014
16	1	-.305970756765829	-.116761617312036	-.807529915097167	.00592706553177224	-.217856943605438	.525896852621069	-.454290374695036	1.01985449907367	.108353318603481	1.92214390010767	.514338135256817	-1.09625664881376	.633610628716284	1.56388503172663	1.58220612162756	-.532959460179943	.774489326736378	3.4705366087886	3.11797620353168	-.283733848855014
16	1	.922377021556943	.40907108287445	1.46652842831698	.280477208199894	1.61298834272019	1.72613489251776	1.76846202761667	1.39267053213415	1.30269542253023	.609613291262956	1.23087579522254	1.25584405178417	2.74727571473743	-.270903648643735	.55098936798387	2.94940033757011	3.46035204539168	-.153687208923811	-.180567953059339	-.283733848855014
16	1	-.920144645927215	-.817871884227351	-.482664437466575	-.817723362472594	-.828138705713979	-.956750137839549	-1.19520784213227	-.471409633168219	-.687874750681019	-.965423439350697	-.56046835469176	.667818876634684	-.634588422896403	-.270903648643735	-.480227385659824	-.532959460179943	-.568442032591272	-.153687208923811	-.180567953059339	-.283733848855014
16	1	-.130492502719719	-.116761617312036	1.14166295068638	-.817723362472594	-.828138705713979	-.250727761429731	-.454290374695036	1.01985449907367	-.687874750681019	-.440411195812813	.156069305273959	-.50823147366428	2.3245426975332	3.39867371209699	1.58220612162756	2.0788103881326	2.11742068606403	-.153687208923811	6.4165203601227	2.5801011858917
16	1	-.305970756765829	-.642594317498522	.816797473055793	-.26862307713635	-.828138705713979	.314090139698124	.10139772588289	.274222432952728	.108353318603481	.609613291262956	.156069305273959	.079793701485202	-.634588422896403	-.270903648643735	-.480227385659824	-.532959460179943	-.568442032591272	-.153687208923811	-.180567953059339	-.283733848855014
16	1	-.130492502719719	-.116761617312036	1.46652842831698	-1.09227350514072	-.828138705713979	-.180125523788749	-.454290374695036	-.0985936001077458	-.289760716038769	.347107169494014	-.202199524708901	.079793701485202	-.634588422896403	-.270903648643735	-.480227385659824	-.532959460179943	-.568442032591272	-.153687208923811	-.180567953059339	-.283733848855014
16	1	-.48144901081194	-.642594317498522	-1.45726087035835	-.543173219804472	2.83355186693727	-1.02735237548053	-1.19520784213227	-.471409633168219	-.687874750681019	-.965423439350697	.156069305273959	-1.09625664881376	-.634588422896403	-.270903648643735	-.480227385659824	-.532959460179943	-.568442032591272	-.153687208923811	-.180567953059339	-.283733848855014
16	1	-.569188137834995	-.642594317498522	.491931995425201	-.817723362472594	-.828138705713979	-1.30976132604446	-1.56566657585089	-1.21704169928917	-.289760716038769	-.702917317581755	-.56046835469176	-1.09625664881376	-.211855405692174	-.270903648643735	-.480227385659824	.33763048925757	-.568442032591272	-.153687208923811	-.180567953059339	-.283733848855014
16	1	-.130492502719719	-.292039184040865	.491931995425201	-.26862307713635	-.217856943605438	-.744943424916604	.10139772588289	.274222432952728	-1.08598878532327	-.440411195812813	-1.9935436746232	-1.09625664881376	-.634588422896403	-.270903648643735	-.480227385659824	-.532959460179943	-.568442032591272	-.153687208923811	-.180567953059339	-.283733848855014
16	1	-1.35884028104249	-1.16842701768501	-1.78212634798894	-.543173219804472	-.828138705713979	-.674341187275622	-.454290374695036	-.0985936001077458	-.687874750681019	-.440411195812813	-1.27700601465748	.079793701485202	-.634588422896403	-.270903648643735	-.480227385659824	-.532959460179943	-.568442032591272	-.153687208923811	-.180567953059339	-.283733848855014
16	1	.0449857513263912	.40907108287445	.816797473055793	-1.09227350514072	-.217856943605438	-1.09795461312151	-.639519741554345	-1.21704169928917	-.687874750681019	-.965423439350697	-1.27700601465748	.079793701485202	-.634588422896403	-.270903648643735	-.480227385659824	-.532959460179943	-.568442032591272	-.153687208923811	-.180567953059339	-.283733848855014
16	1	-.744666391881105	-.642594317498522	-.157798959835983	-1.09227350514072	-.217856943605438	-.0389210485067856	-.0838316409764186	-.0985936001077458	.506467353245732	-.965423439350697	.156069305273959	1.25584405178417	-.634588422896403	-.270903648643735	-.480227385659824	-.532959460179943	-.568442032591272	-.153687208923811	-.180567953059339	-.283733848855014
16	1	-.569188137834995	-1.16842701768501	2.11625938357816	-1.36682364780884	-.828138705713979	.596499090262051	.286627092742199	.647038466013201	.506467353245732	1.13462553480084	-.56046835469176	.667818876634684	1.05634364592051	-.270903648643735	1.58220612162756	-.532959460179943	2.11742068606403	-.153687208923811	-.180567953059339	-.283733848855014
16	1	-.744666391881105	-.116761617312036	-1.45726087035835	-.543173219804472	-.828138705713979	-.109523286147767	-.454290374695036	.274222432952728	.506467353245732	.609613291262956	-1.27700601465748	.079793701485202	-.634588422896403	-.270903648643735	-.480227385659824	-.532959460179943	-.568442032591272	-.153687208923811	-.180567953059339	-.283733848855014
16	1	-.569188137834995	-1.16842701768501	2.11625938357816	-1.36682364780884	-.828138705713979	-.886147900198567	-.454290374695036	-.471409633168219	-.289760716038769	-1.22792956111964	-1.27700601465748	.079793701485202	-.634588422896403	-.270903648643735	-.480227385659824	-.532959460179943	-.568442032591272	-.153687208923811	-.180567953059339	-.283733848855014
16	1	-.569188137834995	-.116761617312036	-.807529915097167	-.543173219804472	-.828138705713979	-.321329999070713	-.269061007835728	-.471409633168219	-.289760716038769	.084601047725072	.156069305273959	-1.09625664881376	-.634588422896403	-.270903648643735	-.480227385659824	-.532959460179943	-.568442032591272	-.153687208923811	-.180567953059339	-.283733848855014
16	1	-1.35884028104249	-1.16842701768501	-1.78212634798894	-.543173219804472	-.828138705713979	1.23191922903089	1.39800329389805	1.39267053213415	.506467353245732	1.13462553480084	.156069305273959	.079793701485202	.210877611512055	-.270903648643735	-.480227385659824	1.20822043869508	-.568442032591272	-.153687208923811	-.180567953059339	-.283733848855014
16	1	-.65692726485805	-.642594317498522	-.157798959835983	-.543173219804472	-.828138705713979	-1.09795461312151	-1.38043720899158	-.844225666228693	-1.48410281996552	.609613291262956	-.918737184674619	-1.09625664881376	-.634588422896403	-.270903648643735	-.480227385659824	-.532959460179943	-.568442032591272	-.153687208923811	-.180567953059339	-.283733848855014
16	1	-.83240551890416	-1.16842701768501	1.14166295068638	-1.36682364780884	-.828138705713979	-2.43939712830017	-1.7508959427102	-1.96267376541011	-1.48410281996552	-2.01544792642647	-2.35181250460606	-1.09625664881376	-.634588422896403	-.270903648643735	-.480227385659824	-.532959460179943	-.568442032591272	-.153687208923811	-.180567953059339	-.283733848855014
16	1	-.393709883788885	-.817871884227351	.491931995425201	-.543173219804472	.392424818503103	-.462534474352676	-.639519741554345	1.01985449907367	-1.08598878532327	.084601047725072	-.918737184674619	-.50823147366428	-.634588422896403	-.270903648643735	-.480227385659824	-.532959460179943	-.568442032591272	-.153687208923811	-.180567953059339	-.283733848855014
16	1	-1.27110115401944	-.993149450956179	-1.45726087035835	-1.36682364780884	.392424818503103	-1.23915908840348	-1.56566657585089	-.471409633168219	-1.48410281996552	-1.22792956111964	-.56046835469176	1.25584405178417	.633610628716284	1.56388503172663	-.480227385659824	.33763048925757	2.11742068606403	-.153687208923811	-.180567953059339	2.5801011858917
16	1	-1.09562289997333	-1.16842701768501	.167066517794609	-1.36682364780884	-.828138705713979	-2.43939712830017	-1.7508959427102	-1.96267376541011	-1.48410281996552	-2.01544792642647	-2.35181250460606	-1.09625664881376	2.3245426975332	.646490691541446	1.58220612162756	2.0788103881326	2.11742068606403	3.4705366087886	-.180567953059339	-.283733848855014
16	1	-.744666391881105	-.993149450956179	-.157798959835983	-.26862307713635	-.828138705713979	-.815545662557586	.471856459601507	-.844225666228693	-1.08598878532327	-.965423439350697	-1.27700601465748	-1.09625664881376	-.634588422896403	-.270903648643735	-.480227385659824	-.532959460179943	-.568442032591272	-.153687208923811	-.180567953059339	-.283733848855014
16	1	.0449857513263912	-.292039184040865	.491931995425201	.280477208199894	-.217856943605438	.102283426775178	-.269061007835728	1.01985449907367	.108353318603481	.609613291262956	-1.27700601465748	.667818876634684	3.17000873194166	1.56388503172663	1.58220612162756	2.0788103881326	4.80328340471933	-.153687208923811	-.180567953059339	2.5801011858917
16	1	-.83240551890416	-.817871884227351	-1.78212634798894	.280477208199894	-.217856943605438	.102283426775178	.471856459601507	-.0985936001077458	-.687874750681019	.084601047725072	-.202199524708901	.667818876634684	.210877611512055	.646490691541446	.55098936798387	-.532959460179943	.774489326736378	-.153687208923811	3.11797620353168	-.283733848855014
16	1	-.83240551890416	-.993149450956179	-1.13239539272776	.280477208199894	-.828138705713979	.808305803184996	.657085826460816	.274222432952728	.108353318603481	.609613291262956	1.23087579522254	.667818876634684	.210877611512055	-.270903648643735	-.480227385659824	.33763048925757	.774489326736378	-.153687208923811	-.180567953059339	-.283733848855014
16	1	-.920144645927215	-.817871884227351	-1.45726087035835	-.543173219804472	.392424818503103	.525896852621069	.286627092742199	.274222432952728	.506467353245732	.609613291262956	.156069305273959	.667818876634684	1.05634364592051	.646490691541446	.55098936798387	1.20822043869508	.774489326736378	3.4705366087886	-.180567953059339	-.283733848855014
16	1	1.09785527560305	.0585159494167928	1.79139390594757	1.6532279215405	.392424818503103	.667101327903033	.286627092742199	-.0985936001077458	.506467353245732	1.13462553480084	.872606965239677	.079793701485202	2.74727571473743	-.270903648643735	2.61342287527126	2.94940033757011	.774489326736378	-.153687208923811	-.180567953059339	-.283733848855014
16	1	-.83240551890416	-.467316750769693	-.807529915097167	-.817723362472594	-.828138705713979	.94951027846696	.471856459601507	.274222432952728	.904581387887982	.872119413031899	1.23087579522254	.667818876634684	.210877611512055	-.270903648643735	.55098936798387	-.532959460179943	.774489326736378	-.153687208923811	-.180567953059339	-.283733848855014
16	1	-.744666391881105	-.642594317498522	-1.13239539272776	.00592706553177224	-.828138705713979	-.180125523788749	.10139772588289	-.0985936001077458	-1.48410281996552	.084601047725072	.156069305273959	.079793701485202	.210877611512055	-.270903648643735	-.480227385659824	.33763048925757	.774489326736378	-.153687208923811	-.180567953059339	-.283733848855014
16	1	-1.62205766211166	-1.16842701768501	-1.78212634798894	-1.36682364780884	-.828138705713979	-1.45096580132642	-1.00997847527296	-.471409633168219	-1.48410281996552	-2.01544792642647	-.918737184674619	.079793701485202	-.634588422896403	-.270903648643735	-.480227385659824	-.532959460179943	-.568442032591272	-.153687208923811	-.180567953059339	-.283733848855014
16	1	-.0427533756966638	.233793516145622	.167066517794609	-.26862307713635	-.828138705713979	.17288566441616	-.0838316409764186	.274222432952728	.904581387887982	.609613291262956	-.202199524708901	-1.09625664881376	-.634588422896403	-.270903648643735	-.480227385659824	-.532959460179943	-.568442032591272	-.153687208923811	-.180567953059339	-.283733848855014
16	1	-1.00788377295027	-.993149450956179	-.157798959835983	-1.09227350514072	-.828138705713979	-.180125523788749	-.0838316409764186	-.471409633168219	-.289760716038769	-.17790507404387	-.202199524708901	.667818876634684	-.634588422896403	-.270903648643735	-.480227385659824	-.532959460179943	-.568442032591272	-.153687208923811	-.180567953059339	-.283733848855014
16	1	-1.27110115401944	-.993149450956179	-1.78212634798894	-.543173219804472	-.828138705713979	-.250727761429731	.286627092742199	-.844225666228693	-.687874750681019	-.17790507404387	-.56046835469176	.667818876634684	-.634588422896403	-.270903648643735	-.480227385659824	-.532959460179943	-.568442032591272	-.153687208923811	-.180567953059339	-.283733848855014
16	1	-.569188137834995	-.467316750769693	-.157798959835983	-.543173219804472	-.828138705713979	-1.30976132604446	-.454290374695036	-1.58985773234964	-1.48410281996552	-1.49043568288858	-1.27700601465748	.667818876634684	1.05634364592051	-.270903648643735	1.58220612162756	-.532959460179943	2.11742068606403	-.153687208923811	-.180567953059339	-.283733848855014
16	1	-1.27110115401944	-.817871884227351	-1.13239539272776	-1.36682364780884	-.828138705713979	-1.73337475189035	-1.56566657585089	-1.58985773234964	-1.48410281996552	-1.22792956111964	-1.27700601465748	.079793701485202	-.211855405692174	-.270903648643735	-.480227385659824	-.532959460179943	.774489326736378	-.153687208923811	-.180567953059339	-.283733848855014
16	1	.571420513464722	1.11018134978977	-.807529915097167	-.26862307713635	2.22327010482873	-.321329999070713	.286627092742199	-.0985936001077458	-.687874750681019	-1.22792956111964	-.56046835469176	1.25584405178417	-.634588422896403	-.270903648643735	-.480227385659824	-.532959460179943	-.568442032591272	-.153687208923811	-.180567953059339	-.283733848855014
16	1	-.393709883788885	-.116761617312036	-.482664437466575	-.26862307713635	-.828138705713979	-.180125523788749	-.824749108413654	-.471409633168219	.904581387887982	1.65963777833873	-1.27700601465748	-1.09625664881376	-.211855405692174	-.270903648643735	.55098936798387	-.532959460179943	-.568442032591272	-.153687208923811	-.180567953059339	-.283733848855014
16	1	-.218231629742774	-.993149450956179	2.11625938357816	-.543173219804472	-.828138705713979	.0316811891341962	.286627092742199	-.844225666228693	-.289760716038769	.872119413031899	-.56046835469176	.079793701485202	-.211855405692174	-.270903648643735	-.480227385659824	-.532959460179943	.774489326736378	-.153687208923811	-.180567953059339	-.283733848855014
16	1	-1.35884028104249	-1.16842701768501	-1.45726087035835	-.817723362472594	-.828138705713979	-.60373894963464	1.02754456017943	-1.96267376541011	-.687874750681019	-1.22792956111964	-.56046835469176	-.50823147366428	-.634588422896403	-.270903648643735	-.480227385659824	-.532959460179943	-.568442032591272	-.153687208923811	-.180567953059339	-.283733848855014
16	1	-.920144645927215	-.292039184040865	-1.78212634798894	-.817723362472594	-.217856943605438	1.09071475374892	.471856459601507	1.01985449907367	-.289760716038769	1.39713165656978	.514338135256817	2.43189440208313	2.74727571473743	6.15085673265253	1.58220612162756	2.0788103881326	3.46035204539168	7.09476042650102	6.4165203601227	4.01201870326506
16	1	-1.62205766211166	-1.16842701768501	-1.78212634798894	-1.36682364780884	-.828138705713979	-.744943424916604	-.454290374695036	-.844225666228693	.506467353245732	-.965423439350697	-1.27700601465748	.079793701485202	-.634588422896403	-.270903648643735	-.480227385659824	-.532959460179943	-.568442032591272	-.153687208923811	-.180567953059339	-.283733848855014
16	1	-.218231629742774	-.116761617312036	-1.13239539272776	.555027350868016	-.217856943605438	-.674341187275622	.286627092742199	-1.58985773234964	-.289760716038769	-.702917317581755	-1.63527484464034	.667818876634684	-.211855405692174	-.270903648643735	-.480227385659824	-.532959460179943	.774489326736378	-.153687208923811	-.180567953059339	-.283733848855014
16	1	.220464005372502	-.292039184040865	.167066517794609	.829577493536138	.392424818503103	.808305803184996	.842315193320125	.647038466013201	.108353318603481	.872119413031899	.156069305273959	.667818876634684	-.211855405692174	-.270903648643735	-.480227385659824	-.532959460179943	.774489326736378	-.153687208923811	-.180567953059339	-.283733848855014
16	1	1.18559440262611	1.28545891651859	1.46652842831698	.829577493536138	-.828138705713979	-1.73337475189035	-1.7508959427102	-.844225666228693	.108353318603481	-1.22792956111964	-2.35181250460606	-1.09625664881376	1.90180968032897	-.270903648643735	1.58220612162756	2.0788103881326	.774489326736378	-.153687208923811	-.180567953059339	-.283733848855014
16	1	-.569188137834995	-1.16842701768501	2.11625938357816	-1.36682364780884	-.828138705713979	-2.43939712830017	-1.7508959427102	-1.96267376541011	-1.48410281996552	-2.01544792642647	-2.35181250460606	-1.09625664881376	-.634588422896403	-.270903648643735	-.480227385659824	-.532959460179943	-.568442032591272	-.153687208923811	-.180567953059339	-.283733848855014
16	1	-.569188137834995	-1.16842701768501	2.11625938357816	-1.36682364780884	-.828138705713979	-2.43939712830017	-1.7508959427102	-1.96267376541011	-1.48410281996552	-2.01544792642647	-2.35181250460606	-1.09625664881376	-.634588422896403	-.270903648643735	-.480227385659824	-.532959460179943	-.568442032591272	-.153687208923811	-.180567953059339	-.283733848855014
16	1	-.83240551890416	-.817871884227351	-.482664437466575	-.543173219804472	-.828138705713979	-.0389210485067856	.10139772588289	1.01985449907367	-.687874750681019	-.702917317581755	.872606965239677	-1.09625664881376	.210877611512055	-.270903648643735	-.480227385659824	.33763048925757	.774489326736378	-.153687208923811	-.180567953059339	-.283733848855014
16	1	-.65692726485805	-.817871884227351	-.482664437466575	-.26862307713635	-.217856943605438	-.180125523788749	.471856459601507	.274222432952728	-1.08598878532327	-.965423439350697	.156069305273959	.079793701485202	2.3245426975332	-.270903648643735	2.61342287527126	1.20822043869508	2.11742068606403	-.153687208923811	-.180567953059339	-.283733848855014
16	1	1.27333352964916	1.11018134978977	2.11625938357816	.555027350868016	-.217856943605438	-.533136711993658	-.639519741554345	-.471409633168219	-1.08598878532327	-.17790507404387	.156069305273959	.079793701485202	-.634588422896403	-.270903648643735	-.480227385659824	-.532959460179943	-.568442032591272	-.153687208923811	-.180567953059339	-.283733848855014
16	1	-.920144645927215	-.993149450956179	.167066517794609	-1.36682364780884	-.217856943605438	-.60373894963464	-.0838316409764186	-1.58985773234964	.108353318603481	-.702917317581755	.156069305273959	-1.09625664881376	-.211855405692174	-.270903648643735	-.480227385659824	-.532959460179943	.774489326736378	-.153687208923811	-.180567953059339	-.283733848855014
16	1	-.48144901081194	-1.16842701768501	1.46652842831698	-.543173219804472	-.828138705713979	1.23191922903089	1.39800329389805	1.01985449907367	-.289760716038769	.872119413031899	.514338135256817	1.84386922693365	-.634588422896403	-.270903648643735	-.480227385659824	-.532959460179943	-.568442032591272	-.153687208923811	-.180567953059339	-.283733848855014
16	1	-.569188137834995	-.292039184040865	-.157798959835983	-.817723362472594	-.828138705713979	-.321329999070713	-.454290374695036	-1.21704169928917	-1.08598878532327	-.17790507404387	.156069305273959	2.43189440208313	-.634588422896403	-.270903648643735	-.480227385659824	-.532959460179943	-.568442032591272	-.153687208923811	-.180567953059339	-.283733848855014
16	1	-.218231629742774	-.467316750769693	-.807529915097167	.555027350868016	.392424818503103	-.815545662557586	-.639519741554345	-.471409633168219	-1.08598878532327	.084601047725072	-.918737184674619	-1.09625664881376	-.634588422896403	-.270903648643735	-.480227385659824	-.532959460179943	-.568442032591272	-.153687208923811	-.180567953059339	-.283733848855014
16	1	-.48144901081194	-.292039184040865	-.157798959835983	-.543173219804472	-.828138705713979	.17288566441616	-.269061007835728	1.01985449907367	.506467353245732	-.17790507404387	.156069305273959	.079793701485202	-.634588422896403	-.270903648643735	-.480227385659824	-.532959460179943	-.568442032591272	-.153687208923811	-.180567953059339	-.283733848855014
16	1	-.305970756765829	-.642594317498522	.816797473055793	-.543173219804472	-.217856943605438	-.180125523788749	-.0838316409764186	-.0985936001077458	-1.08598878532327	.609613291262956	-.202199524708901	-.50823147366428	-.634588422896403	-.270903648643735	-.480227385659824	-.532959460179943	-.568442032591272	-.153687208923811	-.180567953059339	-.283733848855014
16	1	-1.5343185350886	-1.16842701768501	-1.45726087035835	-1.36682364780884	-.828138705713979	-1.38036356368544	-.454290374695036	-1.58985773234964	-1.08598878532327	-1.22792956111964	-1.9935436746232	.079793701485202	.633610628716284	-.270903648643735	1.58220612162756	.33763048925757	-.568442032591272	-.153687208923811	-.180567953059339	-.283733848855014
16	1	1.71202916476444	1.98656918343391	-.807529915097167	1.92777806420863	2.22327010482873	-.744943424916604	-.0838316409764186	-.844225666228693	-.289760716038769	-.965423439350697	-1.27700601465748	.079793701485202	-.634588422896403	-.270903648643735	-.480227385659824	-.532959460179943	-.568442032591272	-.153687208923811	-.180567953059339	-.283733848855014
16	1	-1.35884028104249	-1.16842701768501	-1.78212634798894	-.817723362472594	-.217856943605438	-.462534474352676	-.0838316409764186	-.844225666228693	.506467353245732	-.965423439350697	-.56046835469176	.079793701485202	-.211855405692174	-.270903648643735	-.480227385659824	-.532959460179943	.774489326736378	-.153687208923811	-.180567953059339	-.283733848855014
16	1	-1.44657940806555	-.993149450956179	-1.78212634798894	-1.09227350514072	-.828138705713979	-.815545662557586	-.454290374695036	-1.58985773234964	-.289760716038769	-.702917317581755	-.56046835469176	.079793701485202	-.634588422896403	-.270903648643735	-.480227385659824	-.532959460179943	-.568442032591272	-.153687208923811	-.180567953059339	-.283733848855014
16	1	1.01011614858	.934903783060936	1.79139390594757	.00592706553177224	.392424818503103	-2.22759041537722	-1.7508959427102	-1.96267376541011	-1.48410281996552	-2.01544792642647	-1.27700601465748	-1.09625664881376	-.634588422896403	-.270903648643735	-.480227385659824	-.532959460179943	-.568442032591272	-.153687208923811	-.180567953059339	-.283733848855014
16	1	.571420513464722	.40907108287445	1.14166295068638	.00592706553177224	.392424818503103	-.815545662557586	-.0838316409764186	-.844225666228693	.506467353245732	-1.49043568288858	-1.27700601465748	-.50823147366428	-.634588422896403	-.270903648643735	-.480227385659824	-.532959460179943	-.568442032591272	-.153687208923811	-.180567953059339	-.283733848855014
16	1	-.569188137834995	-.467316750769693	-.157798959835983	-.543173219804472	-.828138705713979	-1.59217027660839	-1.56566657585089	-1.58985773234964	-.289760716038769	-.440411195812813	-1.9935436746232	-1.09625664881376	-.634588422896403	-.270903648643735	-.480227385659824	-.532959460179943	-.568442032591272	-.153687208923811	-.180567953059339	-.283733848855014
16	1	.483681386441667	.233793516145622	.816797473055793	.280477208199894	.392424818503103	.808305803184996	.842315193320125	.274222432952728	.904581387887982	.084601047725072	.514338135256817	1.25584405178417	2.3245426975332	6.15085673265253	1.58220612162756	2.0788103881326	2.11742068606403	7.09476042650102	6.4165203601227	4.01201870326506
16	1	.395942259418612	-.467316750769693	-.157798959835983	1.92777806420863	.392424818503103	-.321329999070713	.10139772588289	-.0985936001077458	-.687874750681019	-.440411195812813	-.56046835469176	.079793701485202	.210877611512055	-.270903648643735	-.480227385659824	1.20822043869508	-.568442032591272	-.153687208923811	-.180567953059339	-.283733848855014
16	1	.659159640487777	.759626216332108	-.807529915097167	1.10412763620426	1.00270658061164	-1.30976132604446	-1.19520784213227	-.471409633168219	-1.08598878532327	-.440411195812813	-1.63527484464034	-1.09625664881376	-.634588422896403	-.270903648643735	-.480227385659824	-.532959460179943	-.568442032591272	-.153687208923811	-.180567953059339	-.283733848855014
16	1	-1.44657940806555	-.993149450956179	-1.78212634798894	-1.09227350514072	-.828138705713979	-2.15698817773624	-1.38043720899158	-1.96267376541011	-1.48410281996552	-2.01544792642647	-1.9935436746232	-.50823147366428	-.211855405692174	-.270903648643735	.55098936798387	-.532959460179943	-.568442032591272	-.153687208923811	-.180567953059339	-.283733848855014
16	1	-1.27110115401944	-.817871884227351	-1.78212634798894	-.817723362472594	-.828138705713979	-2.08638594009526	-1.00997847527296	-1.96267376541011	-1.48410281996552	-1.75294180465752	-2.35181250460606	-1.09625664881376	3.17000873194166	-.270903648643735	3.64463962891495	3.81999028700762	-.568442032591272	-.153687208923811	-.180567953059339	-.283733848855014
17	1	.0449857513263912	.233793516145622	-.807529915097167	.555027350868016	-.217856943605438	-.0389210485067856	.286627092742199	-.471409633168219	.904581387887982	-.965423439350697	.156069305273959	.079793701485202	-.634588422896403	-.270903648643735	-.480227385659824	-.532959460179943	-.568442032591272	-.153687208923811	-.180567953059339	-.283733848855014
17	1	-.48144901081194	-.467316750769693	.167066517794609	-.543173219804472	-.828138705713979	.455294614980087	.10139772588289	.647038466013201	-.289760716038769	1.13462553480084	.156069305273959	.079793701485202	-.211855405692174	-.270903648643735	-.480227385659824	.33763048925757	-.568442032591272	-.153687208923811	-.180567953059339	-.283733848855014
17	1	.220464005372502	.0585159494167928	1.14166295068638	.00592706553177224	-.828138705713979	.243487902057142	.10139772588289	.274222432952728	.108353318603481	.609613291262956	-.202199524708901	.079793701485202	-.634588422896403	-.270903648643735	-.480227385659824	-.532959460179943	-.568442032591272	-.153687208923811	-.180567953059339	-.283733848855014
17	1	.659159640487777	-.642594317498522	1.46652842831698	1.6532279215405	.392424818503103	.94951027846696	1.39800329389805	1.01985449907367	.506467353245732	.609613291262956	-.202199524708901	.079793701485202	4.01547476635012	.646490691541446	2.61342287527126	4.69058023644514	2.11742068606403	3.4705366087886	-.180567953059339	-.283733848855014
17	1	.0449857513263912	-.642594317498522	.491931995425201	.280477208199894	1.00270658061164	1.23191922903089	.471856459601507	1.39267053213415	.506467353245732	1.65963777833873	1.58914462520539	-.50823147366428	-.211855405692174	1.56388503172663	-.480227385659824	.33763048925757	-.568442032591272	-.153687208923811	-.180567953059339	2.5801011858917
17	1	-.48144901081194	-.467316750769693	.167066517794609	-.543173219804472	-.828138705713979	-.180125523788749	-.0838316409764186	.274222432952728	-.289760716038769	-.440411195812813	-.202199524708901	.079793701485202	.210877611512055	1.56388503172663	-.480227385659824	1.20822043869508	-.568442032591272	-.153687208923811	-.180567953059339	2.5801011858917
17	1	1.71202916476444	1.46073648324742	.167066517794609	1.6532279215405	2.83355186693727	.525896852621069	.657085826460816	.647038466013201	-.289760716038769	1.13462553480084	-1.27700601465748	1.25584405178417	-.634588422896403	-.270903648643735	-.480227385659824	-.532959460179943	-.568442032591272	-.153687208923811	-.180567953059339	-.283733848855014
17	1	-.48144901081194	-.292039184040865	-.482664437466575	-.817723362472594	.392424818503103	-.0389210485067856	-.0838316409764186	-.0985936001077458	-1.08598878532327	1.13462553480084	.156069305273959	-1.09625664881376	-.211855405692174	-.270903648643735	-.480227385659824	-.532959460179943	.774489326736378	-.153687208923811	-.180567953059339	-.283733848855014
17	1	1.79976829178749	2.33712431689157	-.482664437466575	1.92777806420863	1.00270658061164	-1.94518146481329	-1.56566657585089	-1.96267376541011	-.687874750681019	-2.01544792642647	-.918737184674619	-1.09625664881376	1.05634364592051	-.270903648643735	1.58220612162756	1.20822043869508	-.568442032591272	-.153687208923811	-.180567953059339	-.283733848855014
19	1	.0449857513263912	-.116761617312036	-.482664437466575	.280477208199894	1.00270658061164	1.09071475374892	.471856459601507	.274222432952728	1.30269542253023	.347107169494014	1.94741345518825	1.25584405178417	5.70640683516703	7.06825107283772	5.70707313620234	4.69058023644514	3.46035204539168	10.7189842442134	6.4165203601227	4.01201870326506
	2	.834637894533887	1.81129161670508	-.157798959835983	-.26862307713635	.392424818503103	-.321329999070713	-.824749108413654	-.471409633168219	.108353318603481	-.17790507404387	.872606965239677	-.50823147366428	-.634588422896403	-.270903648643735	-.480227385659824	-.532959460179943	-.568442032591272	-.153687208923811	-.180567953059339	-.283733848855014
	2	-.83240551890416	-.817871884227351	-.807529915097167	-.26862307713635	-.828138705713979	.243487902057142	.10139772588289	.647038466013201	-.687874750681019	.347107169494014	.872606965239677	-.50823147366428	-.211855405692174	-.270903648643735	-.480227385659824	-.532959460179943	.774489326736378	-.153687208923811	-.180567953059339	-.283733848855014
	2	-.0427533756966638	.233793516145622	-.157798959835983	-.26862307713635	-.217856943605438	-.391932236711695	-1.38043720899158	-.0985936001077458	-1.08598878532327	1.39713165656978	.514338135256817	-1.09625664881376	.633610628716284	-.270903648643735	.55098936798387	.33763048925757	.774489326736378	-.153687208923811	-.180567953059339	-.283733848855014
	2	.483681386441667	.934903783060936	-.482664437466575	-.26862307713635	1.61298834272019	1.44372594195383	1.02754456017943	1.39267053213415	-.289760716038769	1.13462553480084	1.58914462520539	1.84386922693365	.633610628716284	.646490691541446	.55098936798387	1.20822043869508	-.568442032591272	-.153687208923811	-.180567953059339	1.14818366851834
	2	.308203132395557	.0585159494167928	.491931995425201	.555027350868016	-.217856943605438	-.815545662557586	-.269061007835728	-.471409633168219	-1.08598878532327	-.17790507404387	-1.27700601465748	-1.09625664881376	-.634588422896403	-.270903648643735	-.480227385659824	-.532959460179943	-.568442032591272	-.153687208923811	-.180567953059339	-.283733848855014
	2	-.218231629742774	-.467316750769693	.167066517794609	.280477208199894	-.828138705713979	-1.87457922717231	-1.38043720899158	-1.96267376541011	-1.08598878532327	-1.22792956111964	-1.63527484464034	-1.09625664881376	-.634588422896403	-.270903648643735	-.480227385659824	-.532959460179943	-.568442032591272	-.153687208923811	-.180567953059339	-.283733848855014
	2	-1.62205766211166	-1.16842701768501	-1.78212634798894	-1.36682364780884	-.828138705713979	-1.59217027660839	-1.00997847527296	-.844225666228693	-1.08598878532327	-1.75294180465752	-1.63527484464034	-.50823147366428	-.634588422896403	-.270903648643735	-.480227385659824	-.532959460179943	-.568442032591272	-.153687208923811	-.180567953059339	-.283733848855014
	2	-1.00788377295027	-.993149450956179	.167066517794609	-1.36682364780884	-.828138705713979	-1.38036356368544	-1.7508959427102	-1.96267376541011	-.289760716038769	.347107169494014	-1.27700601465748	-1.09625664881376	-.634588422896403	-.270903648643735	-.480227385659824	-.532959460179943	-.568442032591272	-.153687208923811	-.180567953059339	-.283733848855014
	2	-1.18336202699638	-.993149450956179	-1.45726087035835	-.543173219804472	-.828138705713979	-.533136711993658	-.269061007835728	-.844225666228693	-.289760716038769	-.965423439350697	-.56046835469176	1.25584405178417	.210877611512055	-.270903648643735	-.480227385659824	.33763048925757	.774489326736378	-.153687208923811	-.180567953059339	-.283733848855014
14	2	-.0427533756966638	-.292039184040865	.167066517794609	.555027350868016	-.828138705713979	.596499090262051	1.58323266075736	-.471409633168219	-.687874750681019	.347107169494014	.514338135256817	.079793701485202	-.634588422896403	-.270903648643735	-.480227385659824	-.532959460179943	-.568442032591272	-.153687208923811	-.180567953059339	-.283733848855014
14	2	-1.27110115401944	-1.16842701768501	-1.13239539272776	-1.36682364780884	.392424818503103	-.250727761429731	.471856459601507	-1.21704169928917	-.289760716038769	-.965423439350697	.514338135256817	.079793701485202	.210877611512055	-.270903648643735	.55098936798387	-.532959460179943	.774489326736378	-.153687208923811	-.180567953059339	-.283733848855014
14	2	.220464005372502	.233793516145622	.167066517794609	.280477208199894	-.217856943605438	1.16131699138991	.657085826460816	1.39267053213415	.904581387887982	.872119413031899	.872606965239677	.667818876634684	-.634588422896403	-.270903648643735	-.480227385659824	-.532959460179943	-.568442032591272	-.153687208923811	-.180567953059339	-.283733848855014
14	2	-1.35884028104249	-1.16842701768501	-1.78212634798894	-.543173219804472	-.828138705713979	-1.16855685076249	-.824749108413654	-1.58985773234964	-.687874750681019	-.17790507404387	-1.27700601465748	-1.09625664881376	-.211855405692174	-.270903648643735	-.480227385659824	-.532959460179943	.774489326736378	-.153687208923811	-.180567953059339	-.283733848855014
15	2	2.94037694308721	2.51240188362039	2.11625938357816	2.20232820687675	2.83355186693727	1.30252146667187	1.21277392703874	2.51111863131557	1.30269542253023	-.702917317581755	1.58914462520539	.079793701485202	.633610628716284	-.270903648643735	2.61342287527126	-.532959460179943	-.568442032591272	-.153687208923811	-.180567953059339	-.283733848855014
15	2	1.01011614858	.584348649603279	1.14166295068638	.829577493536138	1.00270658061164	1.51432817959481	1.76846202761667	.647038466013201	1.30269542253023	.609613291262956	.872606965239677	1.25584405178417	-.211855405692174	-.270903648643735	-.480227385659824	-.532959460179943	.774489326736378	-.153687208923811	-.180567953059339	-.283733848855014
15	2	1.62429003774138	1.98656918343391	1.46652842831698	.555027350868016	.392424818503103	1.23191922903089	-.269061007835728	1.39267053213415	2.89515156109923	1.39713165656978	1.23087579522254	-.50823147366428	-.634588422896403	-.270903648643735	-.480227385659824	-.532959460179943	-.568442032591272	-.153687208923811	-.180567953059339	-.283733848855014
15	2	1.44881178369527	1.81129161670508	.816797473055793	1.37867777887238	-.828138705713979	2.29095279364561	2.13892076133529	2.13830259825509	.108353318603481	1.65963777833873	1.94741345518825	1.84386922693365	-.634588422896403	-.270903648643735	-.480227385659824	-.532959460179943	-.568442032591272	-.153687208923811	-.180567953059339	-.283733848855014
15	2	-.920144645927215	-.817871884227351	-.482664437466575	-.817723362472594	-.828138705713979	1.16131699138991	1.39800329389805	1.39267053213415	-.289760716038769	.347107169494014	.872606965239677	1.25584405178417	-.634588422896403	-.270903648643735	-.480227385659824	-.532959460179943	-.568442032591272	-.153687208923811	-.180567953059339	-.283733848855014
15	2	.746898767510833	.233793516145622	2.11625938357816	.555027350868016	-.828138705713979	1.51432817959481	1.02754456017943	1.39267053213415	1.30269542253023	.609613291262956	1.23087579522254	1.84386922693365	-.634588422896403	-.270903648643735	-.480227385659824	-.532959460179943	-.568442032591272	-.153687208923811	-.180567953059339	-.283733848855014
15	2	1.18559440262611	1.11018134978977	1.46652842831698	.829577493536138	-.217856943605438	-.109523286147767	-.0838316409764186	.274222432952728	-.289760716038769	.084601047725072	-.202199524708901	-.50823147366428	-.634588422896403	-.270903648643735	-.480227385659824	-.532959460179943	-.568442032591272	-.153687208923811	-.180567953059339	-.283733848855014
15	2	.132724878349446	.0585159494167928	-1.13239539272776	1.37867777887238	-.217856943605438	.243487902057142	-.639519741554345	-.471409633168219	-.687874750681019	2.18465002187661	.872606965239677	-.50823147366428	4.01547476635012	1.56388503172663	3.64463962891495	2.94940033757011	3.46035204539168	7.09476042650102	-.180567953059339	-.283733848855014
15	2	-.130492502719719	-.292039184040865	-.807529915097167	.555027350868016	.392424818503103	2.43215726892758	2.32415012819459	1.39267053213415	1.70080945717248	.609613291262956	1.94741345518825	3.60794475238209	-.634588422896403	-.270903648643735	-.480227385659824	-.532959460179943	-.568442032591272	-.153687208923811	-.180567953059339	-.283733848855014
15	2	-.569188137834995	-.993149450956179	.167066517794609	.00592706553177224	-.828138705713979	2.29095279364561	1.58323266075736	2.51111863131557	1.30269542253023	1.39713165656978	1.94741345518825	1.84386922693365	1.90180968032897	2.48127937191181	.55098936798387	2.94940033757011	.774489326736378	-.153687208923811	3.11797620353168	2.5801011858917
15	2	2.32620305392583	2.68767945034922	.167066517794609	2.20232820687675	1.61298834272019	3.20878188297838	3.43552632935045	2.51111863131557	2.89515156109923	.609613291262956	1.94741345518825	3.01991957723261	.210877611512055	-.270903648643735	.55098936798387	-.532959460179943	.774489326736378	-.153687208923811	-.180567953059339	-.283733848855014
15	2	1.62429003774138	1.28545891651859	1.46652842831698	1.6532279215405	.392424818503103	.596499090262051	-1.19520784213227	.647038466013201	1.70080945717248	1.65963777833873	1.58914462520539	-1.09625664881376	-.634588422896403	-.270903648643735	-.480227385659824	-.532959460179943	-.568442032591272	-.153687208923811	-.180567953059339	-.283733848855014
15	2	1.71202916476444	1.63601404997625	1.46652842831698	.555027350868016	2.22327010482873	1.72613489251776	1.95369139447598	1.39267053213415	1.30269542253023	-.440411195812813	1.23087579522254	3.01991957723261	-.211855405692174	-.270903648643735	-.480227385659824	.33763048925757	-.568442032591272	-.153687208923811	-.180567953059339	-.283733848855014
15	2	-.218231629742774	-.292039184040865	.491931995425201	-.26862307713635	-.828138705713979	.525896852621069	1.76846202761667	-1.58985773234964	.904581387887982	-.702917317581755	.156069305273959	1.25584405178417	-.634588422896403	-.270903648643735	-.480227385659824	-.532959460179943	-.568442032591272	-.153687208923811	-.180567953059339	-.283733848855014
15	2	1.36107265667222	.759626216332108	-.157798959835983	1.92777806420863	2.83355186693727	2.57336174420954	2.5093794950539	2.51111863131557	2.89515156109923	1.39713165656978	1.23087579522254	.079793701485202	2.74727571473743	-.270903648643735	5.70707313620234	1.20822043869508	-.568442032591272	-.153687208923811	-.180567953059339	-.283733848855014
15	2	.571420513464722	.759626216332108	1.14166295068638	-.26862307713635	-.217856943605438	1.09071475374892	.842315193320125	.647038466013201	1.70080945717248	.609613291262956	.872606965239677	.079793701485202	-.634588422896403	-.270903648643735	-.480227385659824	-.532959460179943	-.568442032591272	-.153687208923811	-.180567953059339	-.283733848855014
15	2	-.0427533756966638	.0585159494167928	-.807529915097167	.280477208199894	.392424818503103	.455294614980087	.286627092742199	.647038466013201	-.289760716038769	1.13462553480084	.156069305273959	-.50823147366428	-.634588422896403	-.270903648643735	-.480227385659824	-.532959460179943	-.568442032591272	-.153687208923811	-.180567953059339	-.283733848855014
15	2	.220464005372502	.233793516145622	1.46652842831698	-.817723362472594	-.217856943605438	.525896852621069	1.02754456017943	.274222432952728	.108353318603481	-.17790507404387	.514338135256817	.079793701485202	-.634588422896403	-.270903648643735	-.480227385659824	-.532959460179943	-.568442032591272	-.153687208923811	-.180567953059339	-.283733848855014
15	2	-.305970756765829	-.116761617312036	-.482664437466575	.00592706553177224	-.828138705713979	.17288566441616	.471856459601507	.647038466013201	-.687874750681019	.084601047725072	-.202199524708901	.079793701485202	-.634588422896403	-.270903648643735	-.480227385659824	-.532959460179943	-.568442032591272	-.153687208923811	-.180567953059339	-.283733848855014
15	2	-1.00788377295027	-1.16842701768501	-1.78212634798894	.280477208199894	-.217856943605438	-.886147900198567	-.454290374695036	-1.58985773234964	-.687874750681019	-.17790507404387	-.918737184674619	-.50823147366428	-.634588422896403	-.270903648643735	-.480227385659824	-.532959460179943	-.568442032591272	-.153687208923811	-.180567953059339	-.283733848855014
15	2	-1.00788377295027	-.817871884227351	-1.45726087035835	-.817723362472594	.392424818503103	-.109523286147767	.10139772588289	.647038466013201	-1.08598878532327	-.17790507404387	-.202199524708901	.079793701485202	-.634588422896403	-.270903648643735	-.480227385659824	-.532959460179943	-.568442032591272	-.153687208923811	-.180567953059339	-.283733848855014
15	2	1.09785527560305	.40907108287445	.491931995425201	1.37867777887238	2.22327010482873	.878908040825978	.471856459601507	.647038466013201	.506467353245732	1.65963777833873	.872606965239677	-1.09625664881376	-.634588422896403	-.270903648643735	-.480227385659824	-.532959460179943	-.568442032591272	-.153687208923811	-.180567953059339	-.283733848855014
15	2	-1.27110115401944	-1.16842701768501	-1.78212634798894	-1.09227350514072	1.00270658061164	.525896852621069	-.0838316409764186	1.39267053213415	1.30269542253023	-.702917317581755	1.94741345518825	-1.09625664881376	.210877611512055	-.270903648643735	.55098936798387	.33763048925757	-.568442032591272	-.153687208923811	-.180567953059339	-.283733848855014
15	2	2.32620305392583	1.46073648324742	1.46652842831698	3.02597863488112	1.61298834272019	1.02011251610794	-.0838316409764186	1.76548656519462	-1.08598878532327	2.18465002187661	1.94741345518825	-.50823147366428	-.211855405692174	-.270903648643735	-.480227385659824	.33763048925757	-.568442032591272	-.153687208923811	-.180567953059339	-.283733848855014
15	2	.395942259418612	.584348649603279	.491931995425201	.00592706553177224	-.217856943605438	.455294614980087	-.454290374695036	-.0985936001077458	.108353318603481	1.92214390010767	.872606965239677	-.50823147366428	.633610628716284	-.270903648643735	-.480227385659824	2.0788103881326	-.568442032591272	-.153687208923811	-.180567953059339	-.283733848855014
15	2	-.218231629742774	-.292039184040865	-.807529915097167	.829577493536138	-.828138705713979	.17288566441616	-1.00997847527296	.647038466013201	-1.08598878532327	1.39713165656978	1.23087579522254	.079793701485202	.210877611512055	-.270903648643735	-.480227385659824	1.20822043869508	-.568442032591272	-.153687208923811	-.180567953059339	-.283733848855014
15	2	-1.09562289997333	-.642594317498522	-.807529915097167	-1.36682364780884	-.828138705713979	.737703565544014	1.21277392703874	.274222432952728	-1.08598878532327	.347107169494014	1.23087579522254	.667818876634684	-.634588422896403	-.270903648643735	-.480227385659824	-.532959460179943	-.568442032591272	-.153687208923811	-.180567953059339	-.283733848855014
15	2	-.65692726485805	-.292039184040865	-.807529915097167	-1.36682364780884	1.00270658061164	.596499090262051	.471856459601507	.274222432952728	-.289760716038769	.609613291262956	.872606965239677	.667818876634684	-.634588422896403	-.270903648643735	-.480227385659824	-.532959460179943	-.568442032591272	-.153687208923811	-.180567953059339	-.283733848855014
15	2	2.41394218094888	2.33712431689157	.167066517794609	2.47687834954487	2.83355186693727	.808305803184996	.471856459601507	1.01985449907367	.904581387887982	.347107169494014	1.23087579522254	-.50823147366428	-.634588422896403	1.56388503172663	-.480227385659824	-.532959460179943	-.568442032591272	-.153687208923811	-.180567953059339	2.5801011858917
15	2	.746898767510833	1.81129161670508	-.482664437466575	.00592706553177224	-.217856943605438	.667101327903033	.286627092742199	.274222432952728	.108353318603481	1.92214390010767	.156069305273959	-.50823147366428	-.634588422896403	-.270903648643735	-.480227385659824	-.532959460179943	-.568442032591272	-.153687208923811	-.180567953059339	-.283733848855014
15	2	2.15072479987972	2.86295701707805	.491931995425201	1.37867777887238	1.00270658061164	1.5849304172358	1.39800329389805	1.39267053213415	1.30269542253023	.872119413031899	1.58914462520539	.079793701485202	1.90180968032897	-.270903648643735	2.61342287527126	1.20822043869508	.774489326736378	-.153687208923811	-.180567953059339	-.283733848855014
15	2	-.218231629742774	-.292039184040865	-.482664437466575	.280477208199894	-.217856943605438	.243487902057142	.10139772588289	-.844225666228693	.108353318603481	.872119413031899	.514338135256817	.079793701485202	.210877611512055	-.270903648643735	-.480227385659824	-.532959460179943	2.11742068606403	-.153687208923811	-.180567953059339	-.283733848855014
15	2	1.01011614858	.934903783060936	-.157798959835983	1.6532279215405	.392424818503103	.878908040825978	.10139772588289	1.39267053213415	1.30269542253023	.609613291262956	.872606965239677	.079793701485202	.210877611512055	-.270903648643735	-.480227385659824	.33763048925757	.774489326736378	-.153687208923811	-.180567953059339	-.283733848855014
15	2	-.130492502719719	.233793516145622	-.482664437466575	-.543173219804472	.392424818503103	1.23191922903089	1.39800329389805	.274222432952728	.904581387887982	.084601047725072	1.23087579522254	1.84386922693365	.210877611512055	-.270903648643735	-.480227385659824	1.20822043869508	-.568442032591272	-.153687208923811	-.180567953059339	-.283733848855014
15	2	.395942259418612	.0585159494167928	.491931995425201	.280477208199894	1.00270658061164	1.44372594195383	1.76846202761667	1.39267053213415	.904581387887982	.084601047725072	.872606965239677	1.25584405178417	-.634588422896403	-.270903648643735	-.480227385659824	-.532959460179943	-.568442032591272	-.153687208923811	-.180567953059339	-.283733848855014
15	2	1.53655091071833	1.63601404997625	.816797473055793	.829577493536138	1.61298834272019	1.86733936779972	1.95369139447598	1.39267053213415	2.09892349181473	.347107169494014	.872606965239677	1.84386922693365	-.211855405692174	-.270903648643735	-.480227385659824	-.532959460179943	.774489326736378	-.153687208923811	-.180567953059339	-.283733848855014
15	2	2.41394218094888	1.98656918343391	1.14166295068638	3.02597863488112	1.00270658061164	1.79673713015874	1.39800329389805	1.39267053213415	2.09892349181473	1.13462553480084	.872606965239677	1.25584405178417	-.634588422896403	-.270903648643735	-.480227385659824	-.532959460179943	-.568442032591272	-.153687208923811	-.180567953059339	-.283733848855014
15	2	1.36107265667222	1.63601404997625	.167066517794609	.829577493536138	1.61298834272019	2.29095279364561	2.32415012819459	2.13830259825509	2.89515156109923	.609613291262956	1.58914462520539	.079793701485202	-.634588422896403	-.270903648643735	-.480227385659824	-.532959460179943	-.568442032591272	-.153687208923811	-.180567953059339	-.283733848855014
15	2	1.9752465458336	1.46073648324742	.491931995425201	2.75142849221299	1.61298834272019	.667101327903033	1.21277392703874	1.76548656519462	.108353318603481	-1.22792956111964	.872606965239677	.079793701485202	.633610628716284	-.270903648643735	-.480227385659824	.33763048925757	2.11742068606403	-.153687208923811	-.180567953059339	-.283733848855014
15	2	-.920144645927215	-1.16842701768501	-.157798959835983	-.543173219804472	-.828138705713979	-.250727761429731	-.269061007835728	-.0985936001077458	-.289760716038769	-.965423439350697	.514338135256817	.667818876634684	-.211855405692174	-.270903648643735	-.480227385659824	-.532959460179943	.774489326736378	-.153687208923811	-.180567953059339	-.283733848855014
15	2	-.744666391881105	-.817871884227351	.167066517794609	-.817723362472594	-.828138705713979	-.886147900198567	-.454290374695036	-.844225666228693	-.289760716038769	-.965423439350697	-1.27700601465748	.079793701485202	-.634588422896403	-.270903648643735	-.480227385659824	-.532959460179943	-.568442032591272	-.153687208923811	-.180567953059339	-.283733848855014
15	2	-.305970756765829	-.467316750769693	.491931995425201	-.817723362472594	.392424818503103	.0316811891341962	-.639519741554345	.274222432952728	-.289760716038769	.609613291262956	.514338135256817	.079793701485202	-.634588422896403	-.270903648643735	-.480227385659824	-.532959460179943	-.568442032591272	-.153687208923811	-.180567953059339	-.283733848855014
15	2	-.0427533756966638	.0585159494167928	-1.13239539272776	.555027350868016	.392424818503103	-.250727761429731	.10139772588289	.274222432952728	.904581387887982	-.965423439350697	-.56046835469176	-1.09625664881376	-.211855405692174	-.270903648643735	.55098936798387	-.532959460179943	-.568442032591272	-.153687208923811	-.180567953059339	-.283733848855014
15	2	.132724878349446	.0585159494167928	.491931995425201	.280477208199894	-.828138705713979	.0316811891341962	-.824749108413654	1.01985449907367	.108353318603481	.872119413031899	-.202199524708901	-.50823147366428	-.634588422896403	-.270903648643735	-.480227385659824	-.532959460179943	-.568442032591272	-.153687208923811	-.180567953059339	-.283733848855014
15	2	-.218231629742774	.233793516145622	-1.13239539272776	.280477208199894	-.828138705713979	-.60373894963464	-.639519741554345	-.471409633168219	.108353318603481	-.440411195812813	-.202199524708901	-1.09625664881376	-.634588422896403	-.270903648643735	-.480227385659824	-.532959460179943	-.568442032591272	-.153687208923811	-.180567953059339	-.283733848855014
15	2	.571420513464722	.934903783060936	.167066517794609	.555027350868016	-.828138705713979	.455294614980087	-.269061007835728	1.01985449907367	.904581387887982	-.440411195812813	1.23087579522254	.667818876634684	-.211855405692174	-.270903648643735	-.480227385659824	.33763048925757	-.568442032591272	-.153687208923811	-.180567953059339	-.283733848855014
15	2	.0449857513263912	-.116761617312036	.491931995425201	.280477208199894	-.828138705713979	-.0389210485067856	-.454290374695036	-.471409633168219	-.289760716038769	.347107169494014	.872606965239677	.079793701485202	-.634588422896403	-.270903648643735	-.480227385659824	-.532959460179943	-.568442032591272	-.153687208923811	-.180567953059339	-.283733848855014
15	2	.746898767510833	1.11018134978977	.167066517794609	.555027350868016	-.217856943605438	.878908040825978	1.21277392703874	1.01985449907367	-.687874750681019	.084601047725072	.872606965239677	1.25584405178417	.210877611512055	-.270903648643735	.55098936798387	-.532959460179943	.774489326736378	-.153687208923811	-.180567953059339	-.283733848855014
15	2	-1.09562289997333	-.993149450956179	-.482664437466575	-1.09227350514072	-.828138705713979	.808305803184996	.471856459601507	.647038466013201	.108353318603481	1.13462553480084	.872606965239677	.079793701485202	-.634588422896403	-.270903648643735	-.480227385659824	-.532959460179943	-.568442032591272	-.153687208923811	-.180567953059339	-.283733848855014
15	2	-.569188137834995	-.817871884227351	-.807529915097167	.00592706553177224	.392424818503103	.243487902057142	-.269061007835728	.274222432952728	.108353318603481	.872119413031899	.156069305273959	.079793701485202	-.634588422896403	-.270903648643735	-.480227385659824	-.532959460179943	-.568442032591272	-.153687208923811	-.180567953059339	-.283733848855014
15	2	.746898767510833	1.11018134978977	.167066517794609	.280477208199894	.392424818503103	.314090139698124	.842315193320125	.647038466013201	.904581387887982	-1.22792956111964	.156069305273959	.079793701485202	-.634588422896403	-.270903648643735	-.480227385659824	-.532959460179943	-.568442032591272	-.153687208923811	-.180567953059339	-.283733848855014
15	2	.0449857513263912	-.467316750769693	1.46652842831698	.00592706553177224	-.828138705713979	.243487902057142	.471856459601507	-.844225666228693	1.30269542253023	-1.22792956111964	1.58914462520539	.079793701485202	-.634588422896403	-.270903648643735	-.480227385659824	-.532959460179943	-.568442032591272	-.153687208923811	-.180567953059339	-.283733848855014
15	2	.922377021556943	.759626216332108	1.14166295068638	.555027350868016	.392424818503103	2.50275950656856	1.95369139447598	1.39267053213415	1.30269542253023	2.18465002187661	1.94741345518825	2.43189440208313	1.47907666312474	.646490691541446	1.58220612162756	.33763048925757	2.11742068606403	-.153687208923811	-.180567953059339	1.14818366851834
15	2	-.569188137834995	-.467316750769693	-.807529915097167	-.543173219804472	.392424818503103	-.462534474352676	-.639519741554345	-.844225666228693	.108353318603481	-.17790507404387	.514338135256817	-1.09625664881376	-.634588422896403	-.270903648643735	-.480227385659824	-.532959460179943	-.568442032591272	-.153687208923811	-.180567953059339	-.283733848855014
15	2	-.0427533756966638	.233793516145622	-.482664437466575	.00592706553177224	-.217856943605438	.94951027846696	.657085826460816	.274222432952728	-.687874750681019	2.18465002187661	1.23087579522254	-.50823147366428	-.634588422896403	-.270903648643735	-.480227385659824	-.532959460179943	-.568442032591272	-.153687208923811	-.180567953059339	-.283733848855014
15	2	.659159640487777	.233793516145622	1.14166295068638	-.543173219804472	2.83355186693727	.94951027846696	.286627092742199	1.39267053213415	.904581387887982	1.39713165656978	.872606965239677	-1.09625664881376	1.05634364592051	.646490691541446	1.58220612162756	.33763048925757	.774489326736378	-.153687208923811	-.180567953059339	1.14818366851834
15	2	1.71202916476444	1.28545891651859	.491931995425201	1.92777806420863	2.22327010482873	.878908040825978	1.02754456017943	1.01985449907367	.108353318603481	.084601047725072	1.23087579522254	.079793701485202	-.634588422896403	-.270903648643735	-.480227385659824	-.532959460179943	-.568442032591272	-.153687208923811	-.180567953059339	-.283733848855014
15	2	.220464005372502	-.116761617312036	-.157798959835983	1.37867777887238	-.828138705713979	.808305803184996	1.21277392703874	.647038466013201	-.289760716038769	.084601047725072	1.23087579522254	.079793701485202	-.634588422896403	-.270903648643735	-.480227385659824	-.532959460179943	-.568442032591272	-.153687208923811	-.180567953059339	-.283733848855014
15	2	-.0427533756966638	.233793516145622	-1.78212634798894	.555027350868016	1.00270658061164	.102283426775178	.842315193320125	.274222432952728	-1.08598878532327	-.702917317581755	-.202199524708901	1.25584405178417	.210877611512055	-.270903648643735	-.480227385659824	-.532959460179943	2.11742068606403	-.153687208923811	-.180567953059339	-.283733848855014
15	2	.0449857513263912	-.116761617312036	1.14166295068638	-.543173219804472	-.217856943605438	.17288566441616	-.269061007835728	.274222432952728	-.687874750681019	.347107169494014	.514338135256817	1.25584405178417	-.634588422896403	-.270903648643735	-.480227385659824	-.532959460179943	-.568442032591272	-.153687208923811	-.180567953059339	-.283733848855014
15	2	-.218231629742774	.0585159494167928	-.807529915097167	-.543173219804472	1.00270658061164	.17288566441616	.10139772588289	-.0985936001077458	-.289760716038769	.084601047725072	.872606965239677	.079793701485202	2.3245426975332	-.270903648643735	1.58220612162756	1.20822043869508	3.46035204539168	-.153687208923811	-.180567953059339	-.283733848855014
15	2	-.218231629742774	.0585159494167928	.491931995425201	-.817723362472594	-.828138705713979	.525896852621069	.10139772588289	.274222432952728	1.30269542253023	.347107169494014	.514338135256817	.079793701485202	-.211855405692174	-.270903648643735	-.480227385659824	-.532959460179943	.774489326736378	-.153687208923811	-.180567953059339	-.283733848855014
15	2	-.218231629742774	-.817871884227351	.491931995425201	.555027350868016	-.828138705713979	.525896852621069	-.0838316409764186	1.39267053213415	-.289760716038769	1.13462553480084	.156069305273959	.079793701485202	-.634588422896403	-.270903648643735	-.480227385659824	-.532959460179943	-.568442032591272	-.153687208923811	-.180567953059339	-.283733848855014
15	2	-.393709883788885	-.642594317498522	.816797473055793	-.543173219804472	-.828138705713979	-.180125523788749	-.0838316409764186	.647038466013201	-1.08598878532327	-.17790507404387	.156069305273959	-.50823147366428	.210877611512055	-.270903648643735	-.480227385659824	.33763048925757	.774489326736378	-.153687208923811	-.180567953059339	-.283733848855014
15	2	1.88750741881055	1.81129161670508	1.46652842831698	1.37867777887238	1.00270658061164	1.02011251610794	1.76846202761667	1.39267053213415	-.289760716038769	-.440411195812813	1.23087579522254	.079793701485202	-.634588422896403	.646490691541446	-.480227385659824	-.532959460179943	-.568442032591272	-.153687208923811	-.180567953059339	1.14818366851834
15	2	-1.00788377295027	-.993149450956179	-.157798959835983	-1.36682364780884	-.217856943605438	.455294614980087	.10139772588289	-.0985936001077458	.904581387887982	-.440411195812813	1.23087579522254	1.25584405178417	-.634588422896403	-.270903648643735	-.480227385659824	-.532959460179943	-.568442032591272	-.153687208923811	-.180567953059339	-.283733848855014
15	2	1.18559440262611	1.11018134978977	-.157798959835983	1.6532279215405	1.00270658061164	2.43215726892758	1.58323266075736	2.13830259825509	2.49703752645698	2.18465002187661	1.58914462520539	.667818876634684	.210877611512055	-.270903648643735	-.480227385659824	-.532959460179943	2.11742068606403	-.153687208923811	-.180567953059339	-.283733848855014
15	2	.0449857513263912	.40907108287445	-.807529915097167	.00592706553177224	.392424818503103	1.44372594195383	1.02754456017943	1.01985449907367	1.30269542253023	1.13462553480084	.872606965239677	1.25584405178417	-.634588422896403	-.270903648643735	-.480227385659824	-.532959460179943	-.568442032591272	-.153687208923811	-.180567953059339	-.283733848855014
15	2	1.27333352964916	1.46073648324742	-.157798959835983	1.6532279215405	.392424818503103	2.07914608072267	2.13892076133529	.647038466013201	2.09892349181473	1.13462553480084	.872606965239677	2.43189440208313	.633610628716284	-.270903648643735	.55098936798387	.33763048925757	.774489326736378	-.153687208923811	-.180567953059339	-.283733848855014
15	2	.834637894533887	.934903783060936	1.46652842831698	.00592706553177224	-.217856943605438	1.37312370431285	1.58323266075736	.647038466013201	2.09892349181473	-.17790507404387	1.23087579522254	.667818876634684	4.01547476635012	1.56388503172663	3.64463962891495	3.81999028700762	2.11742068606403	-.153687208923811	3.11797620353168	1.14818366851834
15	2	.659159640487777	.759626216332108	-1.45726087035835	1.6532279215405	1.00270658061164	.525896852621069	.10139772588289	-.0985936001077458	.108353318603481	2.18465002187661	.156069305273959	-1.09625664881376	-.211855405692174	-.270903648643735	.55098936798387	-.532959460179943	-.568442032591272	-.153687208923811	-.180567953059339	-.283733848855014
15	2	-.305970756765829	-.292039184040865	-.157798959835983	-.26862307713635	-.217856943605438	.17288566441616	-1.00997847527296	1.01985449907367	.108353318603481	1.13462553480084	.156069305273959	.079793701485202	-.634588422896403	-.270903648643735	-.480227385659824	-.532959460179943	-.568442032591272	-.153687208923811	-.180567953059339	-.283733848855014
15	2	.395942259418612	.759626216332108	.491931995425201	-1.09227350514072	1.61298834272019	.17288566441616	.10139772588289	.647038466013201	-.289760716038769	.347107169494014	.156069305273959	-.50823147366428	-.634588422896403	-.270903648643735	-.480227385659824	-.532959460179943	-.568442032591272	-.153687208923811	-.180567953059339	-.283733848855014
15	2	-1.27110115401944	-1.16842701768501	-.807529915097167	-1.09227350514072	-.828138705713979	.102283426775178	.471856459601507	-.471409633168219	-.289760716038769	.084601047725072	.156069305273959	.079793701485202	-.211855405692174	-.270903648643735	-.480227385659824	-.532959460179943	.774489326736378	-.153687208923811	-.180567953059339	-.283733848855014
15	2	-.130492502719719	.233793516145622	-.482664437466575	.00592706553177224	-.828138705713979	-1.45096580132642	-1.56566657585089	-.471409633168219	-.687874750681019	-1.22792956111964	-.918737184674619	-1.09625664881376	-.634588422896403	-.270903648643735	-.480227385659824	-.532959460179943	-.568442032591272	-.153687208923811	-.180567953059339	-.283733848855014
15	2	-1.00788377295027	-1.16842701768501	-.157798959835983	-.817723362472594	-.828138705713979	-.0389210485067856	.657085826460816	-1.21704169928917	.108353318603481	-.440411195812813	.156069305273959	.079793701485202	1.05634364592051	-.270903648643735	-.480227385659824	2.94940033757011	-.568442032591272	-.153687208923811	-.180567953059339	-.283733848855014
15	2	-.744666391881105	-.467316750769693	.167066517794609	-1.36682364780884	-.828138705713979	-.956750137839549	-.454290374695036	-.844225666228693	-.687874750681019	-.965423439350697	-1.27700601465748	.079793701485202	-.634588422896403	-.270903648643735	-.480227385659824	-.532959460179943	-.568442032591272	-.153687208923811	-.180567953059339	-.283733848855014
15	2	2.67715956201805	2.86295701707805	.816797473055793	2.47687834954487	1.61298834272019	2.14974831836365	1.76846202761667	.647038466013201	3.29326559574148	1.13462553480084	.872606965239677	2.43189440208313	1.05634364592051	-.270903648643735	1.58220612162756	1.20822043869508	-.568442032591272	-.153687208923811	-.180567953059339	-.283733848855014
15	2	-1.27110115401944	-.993149450956179	-1.13239539272776	-1.09227350514072	-.828138705713979	-1.59217027660839	-1.19520784213227	-.844225666228693	-1.08598878532327	-1.22792956111964	-1.63527484464034	-1.09625664881376	-.634588422896403	-.270903648643735	-.480227385659824	-.532959460179943	-.568442032591272	-.153687208923811	-.180567953059339	-.283733848855014
15	2	-1.27110115401944	-1.16842701768501	-1.45726087035835	-.817723362472594	-.217856943605438	-1.94518146481329	-1.7508959427102	-1.21704169928917	-.687874750681019	-1.75294180465752	-1.63527484464034	-1.09625664881376	-.634588422896403	-.270903648643735	-.480227385659824	-.532959460179943	-.568442032591272	-.153687208923811	-.180567953059339	-.283733848855014
15	2	.571420513464722	.584348649603279	.167066517794609	.555027350868016	.392424818503103	-1.38036356368544	-1.7508959427102	-1.21704169928917	.108353318603481	-.17790507404387	-1.63527484464034	-1.09625664881376	-.634588422896403	-.270903648643735	-.480227385659824	-.532959460179943	-.568442032591272	-.153687208923811	-.180567953059339	-.283733848855014
15	2	-.48144901081194	.40907108287445	-.482664437466575	-1.36682364780884	-.828138705713979	-1.59217027660839	-1.56566657585089	.274222432952728	-1.48410281996552	-.702917317581755	-2.35181250460606	-1.09625664881376	-.634588422896403	-.270903648643735	-.480227385659824	-.532959460179943	-.568442032591272	-.153687208923811	-.180567953059339	-.283733848855014
15	2	.132724878349446	-.467316750769693	-.482664437466575	1.92777806420863	-.828138705713979	-.462534474352676	-.454290374695036	.647038466013201	-1.08598878532327	-.702917317581755	.514338135256817	-1.09625664881376	-.211855405692174	.646490691541446	-.480227385659824	.33763048925757	-.568442032591272	-.153687208923811	-.180567953059339	1.14818366851834
15	2	-.48144901081194	-.993149450956179	.167066517794609	-.26862307713635	.392424818503103	-.462534474352676	-.824749108413654	-.471409633168219	-.289760716038769	.609613291262956	-.56046835469176	-.50823147366428	-.634588422896403	-.270903648643735	-.480227385659824	-.532959460179943	-.568442032591272	-.153687208923811	-.180567953059339	-.283733848855014
15	2	-.48144901081194	-.292039184040865	-.482664437466575	-.26862307713635	-.828138705713979	-.674341187275622	-1.00997847527296	-.844225666228693	-.687874750681019	1.13462553480084	-.918737184674619	-1.09625664881376	-.634588422896403	-.270903648643735	-.480227385659824	-.532959460179943	-.568442032591272	-.153687208923811	-.180567953059339	-.283733848855014
15	2	-.218231629742774	.0585159494167928	-.482664437466575	-.26862307713635	-.217856943605438	-.0389210485067856	.842315193320125	.647038466013201	-.687874750681019	-1.22792956111964	-.918737184674619	1.25584405178417	1.05634364592051	-.270903648643735	-.480227385659824	.33763048925757	3.46035204539168	-.153687208923811	-.180567953059339	-.283733848855014
15	2	2.23846392690277	2.16184675016274	1.14166295068638	2.20232820687675	1.00270658061164	1.02011251610794	1.02754456017943	1.39267053213415	2.49703752645698	-1.49043568288858	1.94741345518825	-.50823147366428	-.634588422896403	-.270903648643735	-.480227385659824	-.532959460179943	-.568442032591272	-.153687208923811	-.180567953059339	-.283733848855014
15	2	-.218231629742774	-.467316750769693	.491931995425201	.00592706553177224	-.828138705713979	.525896852621069	1.02754456017943	1.39267053213415	-1.08598878532327	-.440411195812813	1.23087579522254	-.50823147366428	-.211855405692174	-.270903648643735	-.480227385659824	-.532959460179943	.774489326736378	-.153687208923811	-.180567953059339	-.283733848855014
15	2	-.920144645927215	-.292039184040865	-1.78212634798894	-.543173219804472	-.828138705713979	.384692377339105	.10139772588289	.274222432952728	-.289760716038769	.872119413031899	1.23087579522254	-1.09625664881376	-.634588422896403	-.270903648643735	-.480227385659824	-.532959460179943	-.568442032591272	-.153687208923811	-.180567953059339	-.283733848855014
15	2	2.06298567285666	2.16184675016274	.816797473055793	1.6532279215405	1.61298834272019	.737703565544014	.286627092742199	.647038466013201	.108353318603481	.347107169494014	1.58914462520539	.667818876634684	.210877611512055	-.270903648643735	.55098936798387	-.532959460179943	.774489326736378	-.153687208923811	-.180567953059339	-.283733848855014
15	2	-.218231629742774	-.467316750769693	.816797473055793	-.26862307713635	-.828138705713979	1.72613489251776	1.58323266075736	1.39267053213415	1.30269542253023	1.13462553480084	.872606965239677	1.25584405178417	-.634588422896403	-.270903648643735	-.480227385659824	-.532959460179943	-.568442032591272	-.153687208923811	-.180567953059339	-.283733848855014
15	2	-.83240551890416	-.817871884227351	-.157798959835983	-1.09227350514072	-.217856943605438	.0316811891341962	.10139772588289	-.471409633168219	.904581387887982	-.702917317581755	.514338135256817	.079793701485202	-.211855405692174	-.270903648643735	-.480227385659824	-.532959460179943	.774489326736378	-.153687208923811	-.180567953059339	-.283733848855014
15	2	.132724878349446	-.292039184040865	1.14166295068638	.280477208199894	-.828138705713979	.808305803184996	.471856459601507	1.39267053213415	1.30269542253023	.347107169494014	.156069305273959	.079793701485202	-.634588422896403	-.270903648643735	-.480227385659824	-.532959460179943	-.568442032591272	-.153687208923811	-.180567953059339	-.283733848855014
15	2	.132724878349446	.233793516145622	.167066517794609	-.26862307713635	.392424818503103	.243487902057142	.657085826460816	-.844225666228693	1.30269542253023	.347107169494014	-.202199524708901	-1.09625664881376	-.634588422896403	-.270903648643735	-.480227385659824	-.532959460179943	-.568442032591272	-.153687208923811	-.180567953059339	-.283733848855014
15	2	.571420513464722	.934903783060936	.167066517794609	.555027350868016	-.828138705713979	1.37312370431285	.842315193320125	1.01985449907367	-.289760716038769	2.18465002187661	.872606965239677	1.25584405178417	-.211855405692174	-.270903648643735	.55098936798387	-.532959460179943	-.568442032591272	-.153687208923811	-.180567953059339	-.283733848855014
15	2	-.305970756765829	.0585159494167928	-1.13239539272776	.00592706553177224	-.217856943605438	.878908040825978	.471856459601507	-.0985936001077458	.108353318603481	1.39713165656978	.872606965239677	1.25584405178417	.210877611512055	-.270903648643735	-.480227385659824	.33763048925757	.774489326736378	-.153687208923811	-.180567953059339	-.283733848855014
15	2	1.18559440262611	.934903783060936	.816797473055793	1.37867777887238	.392424818503103	1.37312370431285	1.58323266075736	1.01985449907367	2.49703752645698	-.440411195812813	1.23087579522254	.079793701485202	-.634588422896403	-.270903648643735	-.480227385659824	-.532959460179943	-.568442032591272	-.153687208923811	-.180567953059339	-.283733848855014
15	2	-.130492502719719	.233793516145622	-.157798959835983	-1.36682364780884	1.61298834272019	-.956750137839549	-1.19520784213227	-.0985936001077458	.108353318603481	-1.22792956111964	-.202199524708901	-1.09625664881376	-.634588422896403	-.270903648643735	-.480227385659824	-.532959460179943	-.568442032591272	-.153687208923811	-.180567953059339	-.283733848855014
15	2	-1.44657940806555	-1.16842701768501	-1.45726087035835	-1.09227350514072	-.828138705713979	-.391932236711695	.10139772588289	-.844225666228693	-.289760716038769	-.17790507404387	-.918737184674619	.079793701485202	-.634588422896403	-.270903648643735	-.480227385659824	-.532959460179943	-.568442032591272	-.153687208923811	-.180567953059339	-.283733848855014
15	2	1.09785527560305	1.28545891651859	.816797473055793	.829577493536138	-.217856943605438	-.0389210485067856	-.269061007835728	.274222432952728	-.289760716038769	.084601047725072	.156069305273959	.079793701485202	.210877611512055	-.270903648643735	1.58220612162756	-.532959460179943	-.568442032591272	-.153687208923811	-.180567953059339	-.283733848855014
15	2	.483681386441667	-.116761617312036	.816797473055793	1.37867777887238	-.828138705713979	-.886147900198567	-.454290374695036	-.844225666228693	-1.48410281996552	-.440411195812813	-.56046835469176	-.50823147366428	-.634588422896403	-.270903648643735	-.480227385659824	-.532959460179943	-.568442032591272	-.153687208923811	-.180567953059339	-.283733848855014
15	2	.220464005372502	.934903783060936	-.807529915097167	.00592706553177224	-.217856943605438	-.674341187275622	-.269061007835728	.274222432952728	-1.08598878532327	-.965423439350697	-.202199524708901	-1.09625664881376	-.634588422896403	-.270903648643735	-.480227385659824	-.532959460179943	-.568442032591272	-.153687208923811	-.180567953059339	-.283733848855014
15	2	-.305970756765829	.40907108287445	-1.13239539272776	-.26862307713635	-.828138705713979	.667101327903033	1.76846202761667	.274222432952728	-.687874750681019	-.440411195812813	-.202199524708901	1.84386922693365	.210877611512055	-.270903648643735	-.480227385659824	-.532959460179943	2.11742068606403	-.153687208923811	-.180567953059339	-.283733848855014
15	2	.746898767510833	.40907108287445	.816797473055793	.280477208199894	1.61298834272019	1.86733936779972	1.21277392703874	1.76548656519462	2.89515156109923	1.92214390010767	.514338135256817	-.50823147366428	-.634588422896403	-.270903648643735	-.480227385659824	-.532959460179943	-.568442032591272	-.153687208923811	-.180567953059339	-.283733848855014
15	2	.834637894533887	.934903783060936	.491931995425201	.555027350868016	.392424818503103	.667101327903033	.286627092742199	-.471409633168219	-1.08598878532327	1.39713165656978	1.94741345518825	.667818876634684	1.05634364592051	-.270903648643735	1.58220612162756	.33763048925757	.774489326736378	-.153687208923811	-.180567953059339	-.283733848855014
15	2	1.01011614858	1.63601404997625	.491931995425201	.00592706553177224	.392424818503103	1.65553265487678	1.76846202761667	1.76548656519462	.506467353245732	.609613291262956	1.94741345518825	.079793701485202	.210877611512055	.646490691541446	-.480227385659824	.33763048925757	.774489326736378	-.153687208923811	-.180567953059339	1.14818366851834
15	2	1.44881178369527	1.46073648324742	1.14166295068638	1.10412763620426	.392424818503103	1.30252146667187	.842315193320125	1.39267053213415	.506467353245732	1.65963777833873	.872606965239677	.079793701485202	-.634588422896403	2.48127937191181	-.480227385659824	-.532959460179943	-.568442032591272	-.153687208923811	6.4165203601227	1.14818366851834
15	2	.132724878349446	.0585159494167928	1.14166295068638	-.543173219804472	-.217856943605438	2.00854384308169	.842315193320125	2.51111863131557	2.09892349181473	2.18465002187661	1.23087579522254	.079793701485202	-.634588422896403	-.270903648643735	-.480227385659824	-.532959460179943	-.568442032591272	-.153687208923811	-.180567953059339	-.283733848855014
15	2	.220464005372502	.233793516145622	-.157798959835983	.280477208199894	.392424818503103	-1.23915908840348	-1.56566657585089	-1.21704169928917	.108353318603481	-.702917317581755	-.918737184674619	-.50823147366428	.210877611512055	-.270903648643735	.55098936798387	-.532959460179943	.774489326736378	-.153687208923811	-.180567953059339	-.283733848855014
15	2	-.744666391881105	-.993149450956179	.491931995425201	-.817723362472594	-.828138705713979	-1.66277251424937	-1.19520784213227	-1.96267376541011	-.687874750681019	-2.01544792642647	-.202199524708901	-1.09625664881376	-.634588422896403	-.270903648643735	-.480227385659824	-.532959460179943	-.568442032591272	-.153687208923811	-.180567953059339	-.283733848855014
15	2	-.393709883788885	.0585159494167928	-1.78212634798894	.280477208199894	-.217856943605438	-.886147900198567	-1.19520784213227	-1.21704169928917	-1.08598878532327	-.17790507404387	.156069305273959	.079793701485202	-.211855405692174	.646490691541446	-.480227385659824	.33763048925757	-.568442032591272	-.153687208923811	-.180567953059339	1.14818366851834
15	2	.659159640487777	.584348649603279	1.14166295068638	.555027350868016	-.828138705713979	.596499090262051	.286627092742199	1.39267053213415	.108353318603481	.084601047725072	.872606965239677	.079793701485202	1.90180968032897	.646490691541446	1.58220612162756	1.20822043869508	2.11742068606403	-.153687208923811	-.180567953059339	1.14818366851834
15	2	-.305970756765829	.0585159494167928	-.807529915097167	.00592706553177224	-.828138705713979	1.02011251610794	.471856459601507	2.13830259825509	.108353318603481	.872119413031899	1.23087579522254	-.50823147366428	.210877611512055	2.48127937191181	-.480227385659824	.33763048925757	.774489326736378	-.153687208923811	3.11797620353168	2.5801011858917
15	2	-.744666391881105	-.467316750769693	-1.45726087035835	.00592706553177224	-.828138705713979	.808305803184996	.842315193320125	1.01985449907367	1.30269542253023	-.440411195812813	1.23087579522254	-.50823147366428	1.90180968032897	-.270903648643735	2.61342287527126	1.20822043869508	.774489326736378	-.153687208923811	-.180567953059339	-.283733848855014
15	2	3.02811607011027	2.68767945034922	2.11625938357816	2.75142849221299	1.61298834272019	1.79673713015874	1.95369139447598	1.76548656519462	2.09892349181473	.084601047725072	1.23087579522254	.667818876634684	1.90180968032897	1.56388503172663	2.61342287527126	1.20822043869508	.774489326736378	-.153687208923811	-.180567953059339	2.5801011858917
15	2	1.53655091071833	1.46073648324742	.491931995425201	1.37867777887238	1.61298834272019	1.09071475374892	.842315193320125	1.39267053213415	.904581387887982	.609613291262956	.872606965239677	.079793701485202	-.634588422896403	-.270903648643735	-.480227385659824	-.532959460179943	-.568442032591272	-.153687208923811	-.180567953059339	-.283733848855014
15	2	-1.09562289997333	-.993149450956179	-.807529915097167	-.817723362472594	-.828138705713979	.596499090262051	-.269061007835728	.647038466013201	.506467353245732	1.13462553480084	.156069305273959	1.25584405178417	-.634588422896403	-.270903648643735	-.480227385659824	-.532959460179943	-.568442032591272	-.153687208923811	-.180567953059339	-.283733848855014
15	2	-.218231629742774	-.292039184040865	1.14166295068638	-.817723362472594	-.828138705713979	.17288566441616	.286627092742199	-.844225666228693	.904581387887982	-.440411195812813	.156069305273959	1.25584405178417	-.634588422896403	-.270903648643735	-.480227385659824	-.532959460179943	-.568442032591272	-.153687208923811	-.180567953059339	-.283733848855014
15	2	-.393709883788885	-.116761617312036	.167066517794609	-.817723362472594	-.828138705713979	.17288566441616	-.0838316409764186	.274222432952728	-.289760716038769	.084601047725072	.872606965239677	.079793701485202	-.634588422896403	-.270903648643735	-.480227385659824	-.532959460179943	-.568442032591272	-.153687208923811	-.180567953059339	-.283733848855014
15	2	1.71202916476444	1.46073648324742	.816797473055793	1.92777806420863	1.00270658061164	.667101327903033	.842315193320125	.274222432952728	.108353318603481	-.17790507404387	.872606965239677	1.25584405178417	-.634588422896403	-.270903648643735	-.480227385659824	-.532959460179943	-.568442032591272	-.153687208923811	-.180567953059339	-.283733848855014
15	2	.0449857513263912	-.467316750769693	-.157798959835983	1.37867777887238	-.828138705713979	1.79673713015874	1.02754456017943	1.76548656519462	1.70080945717248	1.39713165656978	.872606965239677	1.84386922693365	1.47907666312474	.646490691541446	2.61342287527126	.33763048925757	.774489326736378	-.153687208923811	-.180567953059339	1.14818366851834
15	2	.220464005372502	.584348649603279	-.482664437466575	-.543173219804472	1.61298834272019	.384692377339105	.10139772588289	.274222432952728	1.70080945717248	-.17790507404387	-.202199524708901	.667818876634684	.210877611512055	-.270903648643735	.55098936798387	.33763048925757	-.568442032591272	-.153687208923811	-.180567953059339	-.283733848855014
15	2	-1.09562289997333	-.817871884227351	-1.45726087035835	-.543173219804472	-.828138705713979	2.00854384308169	1.02754456017943	2.51111863131557	2.89515156109923	1.65963777833873	1.23087579522254	-.50823147366428	-.634588422896403	-.270903648643735	-.480227385659824	-.532959460179943	-.568442032591272	-.153687208923811	-.180567953059339	-.283733848855014
15	2	.659159640487777	.233793516145622	1.46652842831698	.280477208199894	.392424818503103	2.07914608072267	1.76846202761667	1.39267053213415	2.09892349181473	1.13462553480084	.872606965239677	2.43189440208313	-.634588422896403	-.270903648643735	-.480227385659824	-.532959460179943	-.568442032591272	-.153687208923811	-.180567953059339	-.283733848855014
15	2	.571420513464722	1.11018134978977	.167066517794609	.280477208199894	-.828138705713979	1.65553265487678	1.95369139447598	1.39267053213415	1.30269542253023	.347107169494014	1.58914462520539	.079793701485202	.210877611512055	-.270903648643735	.55098936798387	-.532959460179943	.774489326736378	-.153687208923811	-.180567953059339	-.283733848855014
15	2	.308203132395557	1.28545891651859	-.482664437466575	-.817723362472594	.392424818503103	.17288566441616	.842315193320125	-.844225666228693	.108353318603481	-.440411195812813	.156069305273959	.667818876634684	.633610628716284	-.270903648643735	-.480227385659824	.33763048925757	2.11742068606403	-.153687208923811	-.180567953059339	-.283733848855014
15	2	-.0427533756966638	-.116761617312036	1.46652842831698	-1.09227350514072	-.217856943605438	1.30252146667187	.657085826460816	2.13830259825509	.506467353245732	1.65963777833873	1.23087579522254	-1.09625664881376	.210877611512055	-.270903648643735	-.480227385659824	.33763048925757	.774489326736378	-.153687208923811	-.180567953059339	-.283733848855014
15	2	1.01011614858	1.28545891651859	.816797473055793	.00592706553177224	1.00270658061164	1.30252146667187	1.76846202761667	1.39267053213415	.904581387887982	.084601047725072	.872606965239677	.079793701485202	1.47907666312474	.646490691541446	1.58220612162756	1.20822043869508	.774489326736378	-.153687208923811	-.180567953059339	1.14818366851834
15	2	.659159640487777	.0585159494167928	.491931995425201	1.37867777887238	.392424818503103	-.180125523788749	-.0838316409764186	-.471409633168219	.506467353245732	-.702917317581755	.514338135256817	-.50823147366428	-.634588422896403	-.270903648643735	-.480227385659824	-.532959460179943	-.568442032591272	-.153687208923811	-.180567953059339	-.283733848855014
15	2	-.218231629742774	.0585159494167928	-.157798959835983	-.26862307713635	-.828138705713979	.102283426775178	.10139772588289	-.0985936001077458	-.687874750681019	.872119413031899	-.202199524708901	.079793701485202	.210877611512055	-.270903648643735	1.58220612162756	-.532959460179943	-.568442032591272	-.153687208923811	-.180567953059339	-.283733848855014
15	2	.220464005372502	.0585159494167928	1.14166295068638	-.26862307713635	-.217856943605438	.878908040825978	-.0838316409764186	2.13830259825509	.108353318603481	1.39713165656978	.514338135256817	.079793701485202	.210877611512055	-.270903648643735	-.480227385659824	-.532959460179943	2.11742068606403	-.153687208923811	-.180567953059339	-.283733848855014
15	2	-.130492502719719	.233793516145622	-.807529915097167	.00592706553177224	-.217856943605438	-.674341187275622	-1.19520784213227	-1.58985773234964	-.687874750681019	.872119413031899	-.56046835469176	.667818876634684	1.47907666312474	-.270903648643735	1.58220612162756	1.20822043869508	.774489326736378	-.153687208923811	-.180567953059339	-.283733848855014
15	2	-.569188137834995	-.993149450956179	.816797473055793	-.543173219804472	-.828138705713979	-.391932236711695	-.0838316409764186	.274222432952728	-.687874750681019	-.440411195812813	-.202199524708901	-1.09625664881376	-.634588422896403	-.270903648643735	-.480227385659824	-.532959460179943	-.568442032591272	-.153687208923811	-.180567953059339	-.283733848855014
15	2	.0449857513263912	-.292039184040865	.167066517794609	.00592706553177224	1.00270658061164	1.16131699138991	.286627092742199	1.39267053213415	1.30269542253023	.347107169494014	.872606965239677	2.43189440208313	-.634588422896403	-.270903648643735	-.480227385659824	-.532959460179943	-.568442032591272	-.153687208923811	-.180567953059339	-.283733848855014
15	2	-.569188137834995	-.467316750769693	-1.13239539272776	.00592706553177224	-.217856943605438	-1.09795461312151	-1.38043720899158	-.471409633168219	-1.08598878532327	-.702917317581755	-.202199524708901	-.50823147366428	-.634588422896403	-.270903648643735	-.480227385659824	-.532959460179943	-.568442032591272	-.153687208923811	-.180567953059339	-.283733848855014
15	2	.220464005372502	.584348649603279	-.807529915097167	.280477208199894	.392424818503103	-.180125523788749	-1.7508959427102	.647038466013201	-1.08598878532327	2.18465002187661	.514338135256817	-1.09625664881376	1.90180968032897	.646490691541446	2.61342287527126	1.20822043869508	.774489326736378	-.153687208923811	-.180567953059339	1.14818366851834
15	2	1.27333352964916	1.11018134978977	.491931995425201	1.6532279215405	.392424818503103	.596499090262051	.842315193320125	-.471409633168219	.506467353245732	.347107169494014	.514338135256817	.667818876634684	.210877611512055	-.270903648643735	.55098936798387	.33763048925757	-.568442032591272	-.153687208923811	-.180567953059339	-.283733848855014
15	2	-.218231629742774	.0585159494167928	-.807529915097167	.280477208199894	-.828138705713979	-.109523286147767	-.0838316409764186	-1.21704169928917	1.30269542253023	-.702917317581755	.872606965239677	-.50823147366428	-.634588422896403	-.270903648643735	-.480227385659824	-.532959460179943	-.568442032591272	-.153687208923811	-.180567953059339	-.283733848855014
15	2	-.920144645927215	-.467316750769693	-.807529915097167	-1.09227350514072	-.828138705713979	.94951027846696	1.58323266075736	.647038466013201	1.70080945717248	-.965423439350697	.156069305273959	1.25584405178417	-.211855405692174	-.270903648643735	-.480227385659824	-.532959460179943	.774489326736378	-.153687208923811	-.180567953059339	-.283733848855014
15	2	.922377021556943	1.28545891651859	-.482664437466575	.280477208199894	2.22327010482873	1.23191922903089	1.02754456017943	1.76548656519462	.506467353245732	.609613291262956	.872606965239677	.667818876634684	.633610628716284	.646490691541446	-.480227385659824	1.20822043869508	.774489326736378	-.153687208923811	-.180567953059339	1.14818366851834
15	2	2.06298567285666	2.33712431689157	2.11625938357816	-.26862307713635	2.83355186693727	.94951027846696	.657085826460816	.274222432952728	1.70080945717248	.609613291262956	.514338135256817	.667818876634684	.633610628716284	2.48127937191181	-.480227385659824	1.20822043869508	.774489326736378	-.153687208923811	-.180567953059339	4.01201870326506
15	2	-1.44657940806555	-1.16842701768501	-1.13239539272776	-1.36682364780884	-.828138705713979	-.956750137839549	-1.19520784213227	.274222432952728	-.687874750681019	.084601047725072	-1.63527484464034	-1.09625664881376	-.211855405692174	1.56388503172663	-.480227385659824	-.532959460179943	.774489326736378	-.153687208923811	-.180567953059339	2.5801011858917
15	2	-.65692726485805	-.467316750769693	-.807529915097167	-.26862307713635	-.828138705713979	-.533136711993658	-.824749108413654	-.0985936001077458	-.687874750681019	.872119413031899	-.918737184674619	-1.09625664881376	-.211855405692174	-.270903648643735	-.480227385659824	-.532959460179943	.774489326736378	-.153687208923811	-.180567953059339	-.283733848855014
15	2	.571420513464722	.584348649603279	-.482664437466575	1.10412763620426	.392424818503103	.17288566441616	-.0838316409764186	1.01985449907367	-1.08598878532327	.872119413031899	-.202199524708901	.079793701485202	-.634588422896403	-.270903648643735	-.480227385659824	-.532959460179943	-.568442032591272	-.153687208923811	-.180567953059339	-.283733848855014
15	2	-.393709883788885	-.817871884227351	.491931995425201	.00592706553177224	-.828138705713979	.808305803184996	1.21277392703874	.274222432952728	-.289760716038769	1.13462553480084	.156069305273959	.079793701485202	-.634588422896403	-.270903648643735	-.480227385659824	-.532959460179943	-.568442032591272	-.153687208923811	-.180567953059339	-.283733848855014
15	2	.308203132395557	.233793516145622	.167066517794609	.280477208199894	.392424818503103	-.0389210485067856	.10139772588289	-.471409633168219	.108353318603481	.084601047725072	-.56046835469176	.667818876634684	.210877611512055	-.270903648643735	.55098936798387	-.532959460179943	.774489326736378	-.153687208923811	-.180567953059339	-.283733848855014
15	2	-.744666391881105	-.993149450956179	-.807529915097167	.00592706553177224	-.217856943605438	.808305803184996	.842315193320125	1.76548656519462	.506467353245732	.347107169494014	.156069305273959	-.50823147366428	-.211855405692174	.646490691541446	-.480227385659824	-.532959460179943	.774489326736378	-.153687208923811	-.180567953059339	1.14818366851834
15	2	2.06298567285666	1.81129161670508	1.46652842831698	2.47687834954487	-.217856943605438	-.391932236711695	-.269061007835728	-.471409633168219	.904581387887982	-.702917317581755	-.56046835469176	-.50823147366428	-.634588422896403	-.270903648643735	-.480227385659824	-.532959460179943	-.568442032591272	-.153687208923811	-.180567953059339	-.283733848855014
15	2	-.393709883788885	-.292039184040865	-.482664437466575	-.26862307713635	-.217856943605438	-.321329999070713	-.269061007835728	-.844225666228693	-.687874750681019	.347107169494014	-.202199524708901	.079793701485202	-.634588422896403	-.270903648643735	-.480227385659824	-.532959460179943	-.568442032591272	-.153687208923811	-.180567953059339	-.283733848855014
15	2	-.130492502719719	.0585159494167928	-.807529915097167	.280477208199894	-.217856943605438	.0316811891341962	.10139772588289	1.01985449907367	-.289760716038769	-.965423439350697	.156069305273959	.667818876634684	-.634588422896403	-.270903648643735	-.480227385659824	-.532959460179943	-.568442032591272	-.153687208923811	-.180567953059339	-.283733848855014
15	2	-.393709883788885	-.116761617312036	-1.13239539272776	.280477208199894	-.828138705713979	.667101327903033	.657085826460816	.647038466013201	.506467353245732	1.13462553480084	-.202199524708901	-.50823147366428	-.211855405692174	-.270903648643735	-.480227385659824	-.532959460179943	.774489326736378	-.153687208923811	-.180567953059339	-.283733848855014
15	2	-.48144901081194	-.817871884227351	.816797473055793	-.817723362472594	-.217856943605438	.455294614980087	.471856459601507	.274222432952728	.108353318603481	.609613291262956	-.202199524708901	.667818876634684	1.05634364592051	-.270903648643735	.55098936798387	1.20822043869508	.774489326736378	-.153687208923811	-.180567953059339	-.283733848855014
15	2	.0449857513263912	-.292039184040865	-.807529915097167	.829577493536138	1.00270658061164	-.180125523788749	-.639519741554345	.274222432952728	-.289760716038769	1.13462553480084	-.56046835469176	-1.09625664881376	.633610628716284	-.270903648643735	-.480227385659824	-.532959460179943	3.46035204539168	-.153687208923811	-.180567953059339	-.283733848855014
15	2	-.393709883788885	-.467316750769693	-.807529915097167	.555027350868016	-.828138705713979	-.391932236711695	-.824749108413654	-.471409633168219	-1.48410281996552	1.65963777833873	-.918737184674619	.079793701485202	-.634588422896403	-.270903648643735	-.480227385659824	-.532959460179943	-.568442032591272	-.153687208923811	-.180567953059339	-.283733848855014
15	2	-1.5343185350886	-1.16842701768501	-1.78212634798894	-1.09227350514072	-.828138705713979	-.674341187275622	.10139772588289	-.844225666228693	-1.08598878532327	-.440411195812813	-.56046835469176	-1.09625664881376	-.634588422896403	-.270903648643735	-.480227385659824	-.532959460179943	-.568442032591272	-.153687208923811	-.180567953059339	-.283733848855014
15	2	-1.35884028104249	-.993149450956179	-1.45726087035835	-1.09227350514072	-.828138705713979	-1.5215680389674	-1.56566657585089	-1.96267376541011	-1.48410281996552	-.440411195812813	-.56046835469176	-.50823147366428	-.634588422896403	-.270903648643735	-.480227385659824	-.532959460179943	-.568442032591272	-.153687208923811	-.180567953059339	-.283733848855014
15	2	-.130492502719719	-.467316750769693	.167066517794609	.00592706553177224	.392424818503103	-.886147900198567	-1.56566657585089	-.0985936001077458	-.687874750681019	.084601047725072	-.202199524708901	-1.09625664881376	-.634588422896403	-.270903648643735	-.480227385659824	-.532959460179943	-.568442032591272	-.153687208923811	-.180567953059339	-.283733848855014
15	2	.922377021556943	1.46073648324742	-.157798959835983	-.543173219804472	2.83355186693727	-.391932236711695	-.269061007835728	.647038466013201	-.687874750681019	-.17790507404387	-.56046835469176	-1.09625664881376	-.634588422896403	-.270903648643735	-.480227385659824	-.532959460179943	-.568442032591272	-.153687208923811	-.180567953059339	-.283733848855014
15	2	-.65692726485805	-.292039184040865	-1.13239539272776	-.26862307713635	-.828138705713979	-.250727761429731	-.454290374695036	-.844225666228693	-.687874750681019	.347107169494014	.514338135256817	.079793701485202	-.634588422896403	-.270903648643735	-.480227385659824	-.532959460179943	-.568442032591272	-.153687208923811	-.180567953059339	-.283733848855014
15	2	.483681386441667	.759626216332108	.816797473055793	.00592706553177224	-.828138705713979	-1.09795461312151	.286627092742199	-1.96267376541011	-.289760716038769	-2.01544792642647	-.56046835469176	-1.09625664881376	1.90180968032897	-.270903648643735	4.67585638255864	.33763048925757	-.568442032591272	-.153687208923811	-.180567953059339	-.283733848855014
15	2	1.44881178369527	1.11018134978977	1.79139390594757	.280477208199894	2.22327010482873	3.20878188297838	3.06506759563183	1.76548656519462	3.29326559574148	2.18465002187661	1.94741345518825	1.25584405178417	.633610628716284	-.270903648643735	-.480227385659824	1.20822043869508	.774489326736378	-.153687208923811	-.180567953059339	-.283733848855014
15	2	.395942259418612	.233793516145622	.816797473055793	.00592706553177224	.392424818503103	2.57336174420954	2.13892076133529	1.39267053213415	2.89515156109923	1.92214390010767	1.58914462520539	1.25584405178417	-.634588422896403	-.270903648643735	-.480227385659824	-.532959460179943	-.568442032591272	-.153687208923811	-.180567953059339	-.283733848855014
15	2	.132724878349446	.934903783060936	-1.78212634798894	.280477208199894	.392424818503103	-1.38036356368544	-1.38043720899158	-.0985936001077458	-1.48410281996552	-1.75294180465752	-.202199524708901	-.50823147366428	.633610628716284	-.270903648643735	-.480227385659824	1.20822043869508	.774489326736378	-.153687208923811	-.180567953059339	-.283733848855014
15	2	-1.27110115401944	-1.16842701768501	-.807529915097167	-1.09227350514072	-.828138705713979	-.462534474352676	-1.00997847527296	.274222432952728	-1.48410281996552	.347107169494014	.514338135256817	-.50823147366428	-.634588422896403	-.270903648643735	-.480227385659824	-.532959460179943	-.568442032591272	-.153687208923811	-.180567953059339	-.283733848855014
15	2	-.83240551890416	-.292039184040865	-1.45726087035835	-.817723362472594	-.217856943605438	-.886147900198567	-1.7508959427102	1.39267053213415	-.687874750681019	-.702917317581755	-.202199524708901	-1.09625664881376	-.634588422896403	-.270903648643735	-.480227385659824	-.532959460179943	-.568442032591272	-.153687208923811	-.180567953059339	-.283733848855014
15	2	.571420513464722	.40907108287445	1.79139390594757	-.543173219804472	.392424818503103	-.180125523788749	.286627092742199	-.844225666228693	-.289760716038769	-.17790507404387	.514338135256817	-1.09625664881376	-.211855405692174	-.270903648643735	-.480227385659824	-.532959460179943	.774489326736378	-.153687208923811	-.180567953059339	-.283733848855014
15	2	-.569188137834995	-.993149450956179	.167066517794609	-.26862307713635	-.217856943605438	.94951027846696	-.0838316409764186	.647038466013201	.904581387887982	1.92214390010767	.514338135256817	.667818876634684	.210877611512055	1.56388503172663	.55098936798387	.33763048925757	-.568442032591272	-.153687208923811	-.180567953059339	2.5801011858917
15	2	2.41394218094888	2.16184675016274	1.14166295068638	2.75142849221299	1.00270658061164	1.51432817959481	1.95369139447598	1.39267053213415	1.70080945717248	.347107169494014	.872606965239677	-.50823147366428	-.211855405692174	-.270903648643735	-.480227385659824	.33763048925757	-.568442032591272	-.153687208923811	-.180567953059339	-.283733848855014
15	2	-.569188137834995	-.467316750769693	-.482664437466575	-1.09227350514072	1.00270658061164	1.09071475374892	.471856459601507	1.01985449907367	.108353318603481	1.13462553480084	1.23087579522254	1.25584405178417	-.634588422896403	-.270903648643735	-.480227385659824	-.532959460179943	-.568442032591272	-.153687208923811	-.180567953059339	-.283733848855014
15	2	.395942259418612	.0585159494167928	.167066517794609	.280477208199894	1.61298834272019	.384692377339105	1.39800329389805	-1.21704169928917	-1.08598878532327	-.17790507404387	1.23087579522254	.667818876634684	-.211855405692174	-.270903648643735	-.480227385659824	-.532959460179943	.774489326736378	-.153687208923811	-.180567953059339	-.283733848855014
15	2	.483681386441667	.40907108287445	1.79139390594757	-.26862307713635	-.828138705713979	.102283426775178	-.269061007835728	-.471409633168219	.108353318603481	.609613291262956	.514338135256817	.079793701485202	-.634588422896403	-.270903648643735	-.480227385659824	-.532959460179943	-.568442032591272	-.153687208923811	-.180567953059339	-.283733848855014
15	2	1.18559440262611	.934903783060936	1.14166295068638	1.10412763620426	.392424818503103	1.16131699138991	1.21277392703874	.274222432952728	.108353318603481	.872119413031899	1.23087579522254	1.25584405178417	-.634588422896403	-.270903648643735	-.480227385659824	-.532959460179943	-.568442032591272	-.153687208923811	-.180567953059339	-.283733848855014
15	2	1.01011614858	.759626216332108	.167066517794609	1.92777806420863	-.217856943605438	1.65553265487678	1.76846202761667	1.39267053213415	.904581387887982	.872119413031899	1.23087579522254	.667818876634684	-.634588422896403	-.270903648643735	-.480227385659824	-.532959460179943	-.568442032591272	-.153687208923811	-.180567953059339	-.283733848855014
15	2	.0449857513263912	.40907108287445	-.157798959835983	-.26862307713635	-.217856943605438	-.321329999070713	-.824749108413654	-.844225666228693	1.30269542253023	-.440411195812813	.872606965239677	-1.09625664881376	2.3245426975332	-.270903648643735	1.58220612162756	2.0788103881326	2.11742068606403	-.153687208923811	-.180567953059339	-.283733848855014
15	2	-.744666391881105	-.467316750769693	-.807529915097167	-.543173219804472	-.828138705713979	.243487902057142	-.454290374695036	1.01985449907367	.108353318603481	.872119413031899	.156069305273959	-.50823147366428	-.211855405692174	-.270903648643735	-.480227385659824	.33763048925757	-.568442032591272	-.153687208923811	-.180567953059339	-.283733848855014
15	2	-.744666391881105	-.642594317498522	-.807529915097167	-.26862307713635	-.828138705713979	.243487902057142	-.269061007835728	-.471409633168219	-.289760716038769	.609613291262956	.872606965239677	1.25584405178417	-.634588422896403	-.270903648643735	-.480227385659824	-.532959460179943	-.568442032591272	-.153687208923811	-.180567953059339	-.283733848855014
15	2	-1.09562289997333	-.467316750769693	-1.45726087035835	-1.09227350514072	-.828138705713979	.525896852621069	1.21277392703874	-.471409633168219	-.289760716038769	-.965423439350697	.872606965239677	2.43189440208313	.633610628716284	-.270903648643735	1.58220612162756	-.532959460179943	.774489326736378	-.153687208923811	-.180567953059339	-.283733848855014
15	2	-.305970756765829	-.292039184040865	-.807529915097167	.555027350868016	-.828138705713979	1.16131699138991	1.21277392703874	1.39267053213415	-.289760716038769	.609613291262956	1.23087579522254	.667818876634684	.633610628716284	3.39867371209699	.55098936798387	-.532959460179943	2.11742068606403	-.153687208923811	-.180567953059339	5.44393622063842
15	2	-.218231629742774	.0585159494167928	-1.78212634798894	.829577493536138	-.217856943605438	1.23191922903089	1.02754456017943	1.01985449907367	1.30269542253023	.347107169494014	.872606965239677	1.25584405178417	.633610628716284	-.270903648643735	.55098936798387	.33763048925757	.774489326736378	-.153687208923811	-.180567953059339	-.283733848855014
15	2	1.18559440262611	1.28545891651859	-.157798959835983	1.92777806420863	-.217856943605438	.525896852621069	.471856459601507	.274222432952728	.506467353245732	1.13462553480084	-.202199524708901	-.50823147366428	1.05634364592051	.646490691541446	.55098936798387	.33763048925757	2.11742068606403	-.153687208923811	-.180567953059339	1.14818366851834
15	2	.746898767510833	.40907108287445	.491931995425201	1.10412763620426	.392424818503103	.878908040825978	.471856459601507	-.0985936001077458	1.70080945717248	1.13462553480084	.514338135256817	.079793701485202	1.05634364592051	.646490691541446	1.58220612162756	1.20822043869508	-.568442032591272	-.153687208923811	-.180567953059339	1.14818366851834
15	2	-.569188137834995	-.292039184040865	-.157798959835983	-.817723362472594	-.828138705713979	-.180125523788749	-.269061007835728	-.0985936001077458	.108353318603481	-.440411195812813	.514338135256817	-.50823147366428	.210877611512055	-.270903648643735	-.480227385659824	-.532959460179943	2.11742068606403	-.153687208923811	-.180567953059339	-.283733848855014
15	2	-.744666391881105	-1.16842701768501	.167066517794609	-.543173219804472	-.217856943605438	1.23191922903089	1.95369139447598	.274222432952728	.904581387887982	.609613291262956	.872606965239677	-.50823147366428	-.211855405692174	-.270903648643735	-.480227385659824	.33763048925757	-.568442032591272	-.153687208923811	-.180567953059339	-.283733848855014
15	2	-.65692726485805	-.467316750769693	.167066517794609	-1.09227350514072	-.828138705713979	.102283426775178	-.0838316409764186	-.471409633168219	.108353318603481	.872119413031899	-.202199524708901	.079793701485202	1.47907666312474	-.270903648643735	2.61342287527126	-.532959460179943	2.11742068606403	-.153687208923811	-.180567953059339	-.283733848855014
15	2	-.130492502719719	-.467316750769693	1.14166295068638	-.543173219804472	-.217856943605438	1.30252146667187	.286627092742199	1.39267053213415	2.49703752645698	1.13462553480084	.872606965239677	.079793701485202	-.634588422896403	-.270903648643735	-.480227385659824	-.532959460179943	-.568442032591272	-.153687208923811	-.180567953059339	-.283733848855014
15	2	.132724878349446	-.292039184040865	1.14166295068638	-.26862307713635	.392424818503103	.737703565544014	.842315193320125	1.01985449907367	.506467353245732	.347107169494014	.872606965239677	-1.09625664881376	.210877611512055	-.270903648643735	.55098936798387	-.532959460179943	.774489326736378	-.153687208923811	-.180567953059339	-.283733848855014
15	2	-.218231629742774	-.116761617312036	.491931995425201	-.543173219804472	-.828138705713979	-.462534474352676	.10139772588289	-.471409633168219	-.687874750681019	-.965423439350697	-.202199524708901	.079793701485202	-.634588422896403	-.270903648643735	-.480227385659824	-.532959460179943	-.568442032591272	-.153687208923811	-.180567953059339	-.283733848855014
15	2	.483681386441667	.584348649603279	-.807529915097167	.280477208199894	2.22327010482873	-.60373894963464	-.824749108413654	-.471409633168219	-.687874750681019	-.702917317581755	.872606965239677	-.50823147366428	1.05634364592051	-.270903648643735	2.61342287527126	.33763048925757	-.568442032591272	-.153687208923811	-.180567953059339	-.283733848855014
15	2	-.0427533756966638	-.292039184040865	.816797473055793	.00592706553177224	-.828138705713979	.878908040825978	1.02754456017943	1.01985449907367	.904581387887982	.872119413031899	-.202199524708901	-.50823147366428	.633610628716284	-.270903648643735	.55098936798387	.33763048925757	.774489326736378	-.153687208923811	-.180567953059339	-.283733848855014
15	2	2.23846392690277	2.16184675016274	2.11625938357816	.829577493536138	2.22327010482873	-.321329999070713	.471856459601507	-1.21704169928917	-.289760716038769	-.965423439350697	.514338135256817	-.50823147366428	.633610628716284	-.270903648643735	1.58220612162756	.33763048925757	-.568442032591272	-.153687208923811	-.180567953059339	-.283733848855014
15	2	-1.18336202699638	-.817871884227351	-1.45726087035835	-.817723362472594	-.828138705713979	.0316811891341962	.471856459601507	-.471409633168219	-.289760716038769	-.965423439350697	.514338135256817	1.25584405178417	-.634588422896403	-.270903648643735	-.480227385659824	-.532959460179943	-.568442032591272	-.153687208923811	-.180567953059339	-.283733848855014
15	2	-.218231629742774	-.292039184040865	-.157798959835983	.00592706553177224	-.217856943605438	.878908040825978	1.02754456017943	-.0985936001077458	1.30269542253023	.347107169494014	.514338135256817	.667818876634684	-.634588422896403	-.270903648643735	-.480227385659824	-.532959460179943	-.568442032591272	-.153687208923811	-.180567953059339	-.283733848855014
15	2	.483681386441667	.759626216332108	.167066517794609	.555027350868016	-.828138705713979	.243487902057142	-.269061007835728	1.01985449907367	-.687874750681019	1.92214390010767	-.56046835469176	-1.09625664881376	-.634588422896403	-.270903648643735	-.480227385659824	-.532959460179943	-.568442032591272	-.153687208923811	-.180567953059339	-.283733848855014
15	2	.308203132395557	.584348649603279	.167066517794609	-.543173219804472	1.00270658061164	.596499090262051	.842315193320125	.274222432952728	.904581387887982	-.17790507404387	.156069305273959	.667818876634684	-.634588422896403	-.270903648643735	-.480227385659824	-.532959460179943	-.568442032591272	-.153687208923811	-.180567953059339	-.283733848855014
15	2	.220464005372502	.40907108287445	1.14166295068638	-1.09227350514072	.392424818503103	1.65553265487678	1.02754456017943	1.39267053213415	1.30269542253023	1.65963777833873	.872606965239677	1.25584405178417	3.17000873194166	2.48127937191181	2.61342287527126	2.94940033757011	2.11742068606403	-.153687208923811	3.11797620353168	2.5801011858917
15	2	.834637894533887	.40907108287445	1.46652842831698	.280477208199894	1.00270658061164	.455294614980087	.842315193320125	-.0985936001077458	1.30269542253023	.084601047725072	-.56046835469176	.079793701485202	-.634588422896403	-.270903648643735	-.480227385659824	-.532959460179943	-.568442032591272	-.153687208923811	-.180567953059339	-.283733848855014
15	2	.395942259418612	.584348649603279	.167066517794609	.280477208199894	-.217856943605438	-.250727761429731	-.269061007835728	-.471409633168219	-.687874750681019	1.39713165656978	-1.63527484464034	.079793701485202	-.634588422896403	-.270903648643735	-.480227385659824	-.532959460179943	-.568442032591272	-.153687208923811	-.180567953059339	-.283733848855014
15	2	-.393709883788885	-.993149450956179	.491931995425201	.280477208199894	-.828138705713979	.455294614980087	.286627092742199	1.76548656519462	-.687874750681019	.872119413031899	-.202199524708901	-.50823147366428	-.634588422896403	-.270903648643735	-.480227385659824	-.532959460179943	-.568442032591272	-.153687208923811	-.180567953059339	-.283733848855014
15	2	.132724878349446	.0585159494167928	.491931995425201	.00592706553177224	-.217856943605438	-.533136711993658	-.454290374695036	-.471409633168219	-.687874750681019	.084601047725072	-.56046835469176	-.50823147366428	-.634588422896403	-.270903648643735	-.480227385659824	-.532959460179943	-.568442032591272	-.153687208923811	-.180567953059339	-.283733848855014
15	2	-.0427533756966638	.233793516145622	.491931995425201	-.543173219804472	-.828138705713979	-.109523286147767	-.0838316409764186	.274222432952728	-.289760716038769	.084601047725072	-.202199524708901	-.50823147366428	-.211855405692174	-.270903648643735	-.480227385659824	.33763048925757	-.568442032591272	-.153687208923811	-.180567953059339	-.283733848855014
15	2	-1.09562289997333	-1.16842701768501	.167066517794609	-1.36682364780884	-.828138705713979	-.321329999070713	-.639519741554345	-.0985936001077458	-.289760716038769	-.17790507404387	-.202199524708901	.667818876634684	.210877611512055	-.270903648643735	.55098936798387	.33763048925757	-.568442032591272	-.153687208923811	-.180567953059339	-.283733848855014
15	2	-.393709883788885	-.467316750769693	-1.45726087035835	.829577493536138	-.217856943605438	-.250727761429731	.286627092742199	-.844225666228693	-.289760716038769	.084601047725072	-.918737184674619	.079793701485202	-.634588422896403	-.270903648643735	-.480227385659824	-.532959460179943	-.568442032591272	-.153687208923811	-.180567953059339	-.283733848855014
15	2	.834637894533887	.759626216332108	.816797473055793	.280477208199894	1.00270658061164	-.60373894963464	-.454290374695036	-1.21704169928917	-.289760716038769	-.702917317581755	.156069305273959	.079793701485202	-.634588422896403	-.270903648643735	-.480227385659824	-.532959460179943	-.568442032591272	-.153687208923811	-.180567953059339	-.283733848855014
15	2	-.83240551890416	-.993149450956179	-.157798959835983	-.817723362472594	-.217856943605438	-.180125523788749	-.269061007835728	-.471409633168219	-.289760716038769	.084601047725072	.156069305273959	.079793701485202	.210877611512055	-.270903648643735	-.480227385659824	1.20822043869508	-.568442032591272	-.153687208923811	-.180567953059339	-.283733848855014
15	2	-.83240551890416	-1.16842701768501	1.14166295068638	-1.36682364780884	-.828138705713979	.102283426775178	-.0838316409764186	-.844225666228693	-.289760716038769	.609613291262956	.156069305273959	1.25584405178417	-.634588422896403	-.270903648643735	-.480227385659824	-.532959460179943	-.568442032591272	-.153687208923811	-.180567953059339	-.283733848855014
15	2	.395942259418612	-.116761617312036	1.14166295068638	.280477208199894	.392424818503103	.102283426775178	.471856459601507	-.471409633168219	.108353318603481	.084601047725072	-.56046835469176	.667818876634684	-.634588422896403	-.270903648643735	-.480227385659824	-.532959460179943	-.568442032591272	-.153687208923811	-.180567953059339	-.283733848855014
15	2	1.01011614858	1.46073648324742	.491931995425201	.555027350868016	-.217856943605438	.808305803184996	.842315193320125	.647038466013201	.904581387887982	.347107169494014	.156069305273959	.667818876634684	-.634588422896403	-.270903648643735	-.480227385659824	-.532959460179943	-.568442032591272	-.153687208923811	-.180567953059339	-.283733848855014
15	2	-1.09562289997333	-1.16842701768501	-1.13239539272776	-.543173219804472	-.217856943605438	.596499090262051	.286627092742199	1.01985449907367	2.09892349181473	.084601047725072	-.202199524708901	-.50823147366428	-.634588422896403	-.270903648643735	-.480227385659824	-.532959460179943	-.568442032591272	-.153687208923811	-.180567953059339	-.283733848855014
15	2	-.130492502719719	.0585159494167928	-.482664437466575	.00592706553177224	-.217856943605438	-.533136711993658	.10139772588289	-1.21704169928917	-.289760716038769	-.965423439350697	-.202199524708901	.079793701485202	.633610628716284	-.270903648643735	1.58220612162756	.33763048925757	-.568442032591272	-.153687208923811	-.180567953059339	-.283733848855014
15	2	-1.18336202699638	-.817871884227351	-1.13239539272776	-1.09227350514072	-.828138705713979	-2.08638594009526	-1.38043720899158	-1.58985773234964	-1.08598878532327	-1.75294180465752	-2.35181250460606	-1.09625664881376	-.211855405692174	-.270903648643735	.55098936798387	-.532959460179943	-.568442032591272	-.153687208923811	-.180567953059339	-.283733848855014
15	2	.746898767510833	-.116761617312036	1.46652842831698	.555027350868016	1.61298834272019	.102283426775178	.842315193320125	-.0985936001077458	-.289760716038769	-.440411195812813	.514338135256817	-1.09625664881376	1.05634364592051	-.270903648643735	.55098936798387	2.0788103881326	-.568442032591272	-.153687208923811	-.180567953059339	-.283733848855014
15	2	1.71202916476444	1.98656918343391	.816797473055793	1.6532279215405	-.217856943605438	-.462534474352676	-1.00997847527296	-.471409633168219	.904581387887982	.347107169494014	-.918737184674619	-.50823147366428	3.59274174914589	2.48127937191181	2.61342287527126	3.81999028700762	2.11742068606403	-.153687208923811	3.11797620353168	2.5801011858917
15	2	1.79976829178749	1.28545891651859	1.79139390594757	1.10412763620426	2.22327010482873	3.1381796453374	2.5093794950539	2.51111863131557	3.29326559574148	2.18465002187661	1.94741345518825	1.25584405178417	1.47907666312474	1.56388503172663	1.58220612162756	1.20822043869508	.774489326736378	-.153687208923811	-.180567953059339	2.5801011858917
15	2	.132724878349446	-.116761617312036	1.14166295068638	-.817723362472594	1.00270658061164	.0316811891341962	-.0838316409764186	-.844225666228693	.108353318603481	.609613291262956	.872606965239677	-1.09625664881376	.633610628716284	-.270903648643735	.55098936798387	.33763048925757	.774489326736378	-.153687208923811	-.180567953059339	-.283733848855014
15	2	-1.35884028104249	-.993149450956179	-1.45726087035835	-1.36682364780884	-.217856943605438	-.321329999070713	-1.19520784213227	1.01985449907367	-.687874750681019	.084601047725072	.872606965239677	-1.09625664881376	.210877611512055	-.270903648643735	-.480227385659824	-.532959460179943	2.11742068606403	-.153687208923811	-.180567953059339	-.283733848855014
15	2	.571420513464722	.40907108287445	.816797473055793	.280477208199894	.392424818503103	.667101327903033	-.0838316409764186	-.0985936001077458	1.70080945717248	.609613291262956	1.23087579522254	.079793701485202	-.211855405692174	-.270903648643735	-.480227385659824	.33763048925757	-.568442032591272	-.153687208923811	-.180567953059339	-.283733848855014
15	2	1.18559440262611	1.46073648324742	-.807529915097167	1.6532279215405	1.00270658061164	1.44372594195383	1.76846202761667	-.0985936001077458	.904581387887982	1.92214390010767	.872606965239677	-.50823147366428	-.634588422896403	-.270903648643735	-.480227385659824	-.532959460179943	-.568442032591272	-.153687208923811	-.180567953059339	-.283733848855014
15	2	-.48144901081194	-.292039184040865	-1.45726087035835	.280477208199894	-.217856943605438	-.60373894963464	-1.56566657585089	.274222432952728	-.687874750681019	1.13462553480084	-.56046835469176	-1.09625664881376	.633610628716284	-.270903648643735	.55098936798387	1.20822043869508	-.568442032591272	-.153687208923811	-.180567953059339	-.283733848855014
15	2	-1.09562289997333	-.993149450956179	-.807529915097167	-.817723362472594	-.828138705713979	.667101327903033	1.39800329389805	-.0985936001077458	.108353318603481	-.702917317581755	.872606965239677	1.25584405178417	.210877611512055	-.270903648643735	-.480227385659824	1.20822043869508	-.568442032591272	-.153687208923811	-.180567953059339	-.283733848855014
15	2	-.744666391881105	-.817871884227351	-.807529915097167	.00592706553177224	-.828138705713979	-.391932236711695	-1.00997847527296	-.844225666228693	-.289760716038769	.084601047725072	1.23087579522254	-.50823147366428	-.634588422896403	-.270903648643735	-.480227385659824	-.532959460179943	-.568442032591272	-.153687208923811	-.180567953059339	-.283733848855014
15	2	-1.00788377295027	-.993149450956179	-.157798959835983	-1.09227350514072	-.828138705713979	-.391932236711695	-.454290374695036	-.0985936001077458	-.289760716038769	-.440411195812813	-.202199524708901	.079793701485202	-.634588422896403	-.270903648643735	-.480227385659824	-.532959460179943	-.568442032591272	-.153687208923811	-.180567953059339	-.283733848855014
15	2	.132724878349446	.40907108287445	-.157798959835983	-.26862307713635	.392424818503103	.384692377339105	-.0838316409764186	-.471409633168219	.108353318603481	1.39713165656978	.872606965239677	-.50823147366428	-.634588422896403	-.270903648643735	-.480227385659824	-.532959460179943	-.568442032591272	-.153687208923811	-.180567953059339	-.283733848855014
15	2	1.09785527560305	.934903783060936	-.157798959835983	1.37867777887238	1.61298834272019	.596499090262051	.657085826460816	-.471409633168219	.506467353245732	1.39713165656978	-.202199524708901	.079793701485202	1.05634364592051	3.39867371209699	.55098936798387	2.0788103881326	-.568442032591272	3.4705366087886	-.180567953059339	4.01201870326506
15	2	.0449857513263912	-.292039184040865	-.157798959835983	1.10412763620426	-.828138705713979	.525896852621069	-.0838316409764186	.647038466013201	.904581387887982	1.13462553480084	.156069305273959	-.50823147366428	-.634588422896403	-.270903648643735	-.480227385659824	-.532959460179943	-.568442032591272	-.153687208923811	-.180567953059339	-.283733848855014
15	2	-.83240551890416	.0585159494167928	-1.78212634798894	-.817723362472594	-.828138705713979	.596499090262051	-.269061007835728	1.76548656519462	.506467353245732	.347107169494014	.872606965239677	.079793701485202	-.211855405692174	-.270903648643735	-.480227385659824	-.532959460179943	.774489326736378	-.153687208923811	-.180567953059339	-.283733848855014
15	2	-.218231629742774	-.467316750769693	1.14166295068638	-.817723362472594	-.217856943605438	-.250727761429731	-.0838316409764186	-.471409633168219	-.289760716038769	-.965423439350697	.872606965239677	.079793701485202	-.634588422896403	-.270903648643735	-.480227385659824	-.532959460179943	-.568442032591272	-.153687208923811	-.180567953059339	-.283733848855014
15	2	.395942259418612	.759626216332108	.491931995425201	.00592706553177224	-.828138705713979	.878908040825978	.286627092742199	.274222432952728	-.289760716038769	1.13462553480084	.872606965239677	2.43189440208313	-.634588422896403	-.270903648643735	-.480227385659824	-.532959460179943	-.568442032591272	-.153687208923811	-.180567953059339	-.283733848855014
15	2	-1.09562289997333	-1.16842701768501	-.807529915097167	-.543173219804472	-.828138705713979	.878908040825978	.286627092742199	.274222432952728	.506467353245732	2.18465002187661	.156069305273959	.079793701485202	1.05634364592051	.646490691541446	-.480227385659824	1.20822043869508	2.11742068606403	-.153687208923811	-.180567953059339	1.14818366851834
15	2	2.50168130797194	2.86295701707805	1.79139390594757	1.92777806420863	-.217856943605438	.455294614980087	.657085826460816	-.844225666228693	1.30269542253023	-.440411195812813	1.23087579522254	.079793701485202	5.70640683516703	5.23346239246735	3.64463962891495	7.30235008475767	2.11742068606403	-.153687208923811	3.11797620353168	6.87585373801178
15	2	-.393709883788885	.0585159494167928	-.482664437466575	-1.09227350514072	.392424818503103	.525896852621069	.471856459601507	-.844225666228693	1.30269542253023	.347107169494014	1.23087579522254	-.50823147366428	-.634588422896403	-.270903648643735	-.480227385659824	-.532959460179943	-.568442032591272	-.153687208923811	-.180567953059339	-.283733848855014
15	2	1.18559440262611	1.46073648324742	.816797473055793	.280477208199894	1.00270658061164	-.180125523788749	-.639519741554345	-.844225666228693	.904581387887982	-.17790507404387	.872606965239677	-.50823147366428	-.634588422896403	-.270903648643735	-.480227385659824	-.532959460179943	-.568442032591272	-.153687208923811	-.180567953059339	-.283733848855014
15	2	-.83240551890416	-.642594317498522	-.807529915097167	-.817723362472594	-.217856943605438	.102283426775178	.657085826460816	-.844225666228693	.506467353245732	-.965423439350697	.872606965239677	.079793701485202	-.634588422896403	-.270903648643735	-.480227385659824	-.532959460179943	-.568442032591272	-.153687208923811	-.180567953059339	-.283733848855014
15	2	-.0427533756966638	-.292039184040865	.491931995425201	.00592706553177224	-.217856943605438	.808305803184996	.286627092742199	1.39267053213415	.108353318603481	.872119413031899	.514338135256817	.667818876634684	-.634588422896403	-.270903648643735	-.480227385659824	-.532959460179943	-.568442032591272	-.153687208923811	-.180567953059339	-.283733848855014
15	2	.308203132395557	.233793516145622	.816797473055793	-.817723362472594	1.61298834272019	.102283426775178	-.454290374695036	.274222432952728	-.687874750681019	.872119413031899	1.23087579522254	-1.09625664881376	-.634588422896403	-.270903648643735	-.480227385659824	-.532959460179943	-.568442032591272	-.153687208923811	-.180567953059339	-.283733848855014
15	2	-.744666391881105	-.817871884227351	.167066517794609	-.817723362472594	-.828138705713979	-.886147900198567	-.639519741554345	-.471409633168219	-.687874750681019	-1.49043568288858	-.202199524708901	.079793701485202	-.211855405692174	1.56388503172663	.55098936798387	-.532959460179943	-.568442032591272	-.153687208923811	-.180567953059339	2.5801011858917
15	2	1.9752465458336	1.63601404997625	1.79139390594757	1.6532279215405	1.00270658061164	-.180125523788749	.286627092742199	-.471409633168219	1.30269542253023	-.965423439350697	-.202199524708901	-1.09625664881376	.633610628716284	-.270903648643735	-.480227385659824	2.0788103881326	-.568442032591272	-.153687208923811	-.180567953059339	-.283733848855014
15	2	-.393709883788885	-.467316750769693	-.807529915097167	-.543173219804472	1.61298834272019	-1.02735237548053	-1.19520784213227	-.844225666228693	-.687874750681019	-.702917317581755	.156069305273959	-1.09625664881376	.210877611512055	-.270903648643735	-.480227385659824	1.20822043869508	-.568442032591272	-.153687208923811	-.180567953059339	-.283733848855014
15	2	2.15072479987972	1.46073648324742	1.46652842831698	2.47687834954487	1.61298834272019	.384692377339105	.10139772588289	.647038466013201	.904581387887982	.084601047725072	.872606965239677	-1.09625664881376	.633610628716284	-.270903648643735	1.58220612162756	.33763048925757	-.568442032591272	-.153687208923811	-.180567953059339	-.283733848855014
15	2	-.569188137834995	-.467316750769693	.167066517794609	-.817723362472594	-.828138705713979	-.391932236711695	.286627092742199	-.844225666228693	-1.08598878532327	-.440411195812813	-.202199524708901	.079793701485202	-.634588422896403	-.270903648643735	-.480227385659824	-.532959460179943	-.568442032591272	-.153687208923811	-.180567953059339	-.283733848855014
15	2	-.569188137834995	-1.16842701768501	1.79139390594757	-1.09227350514072	-.828138705713979	1.09071475374892	1.21277392703874	1.01985449907367	.904581387887982	.609613291262956	-.56046835469176	1.84386922693365	-.634588422896403	-.270903648643735	-.480227385659824	-.532959460179943	-.568442032591272	-.153687208923811	-.180567953059339	-.283733848855014
15	2	1.09785527560305	.934903783060936	.816797473055793	1.10412763620426	.392424818503103	-.0389210485067856	.286627092742199	-.844225666228693	1.30269542253023	-1.22792956111964	.514338135256817	.079793701485202	-.634588422896403	-.270903648643735	-.480227385659824	-.532959460179943	-.568442032591272	-.153687208923811	-.180567953059339	-.283733848855014
15	2	-.0427533756966638	-.292039184040865	.816797473055793	.00592706553177224	-.828138705713979	-.391932236711695	-.0838316409764186	-.471409633168219	-.289760716038769	-.702917317581755	-.202199524708901	.079793701485202	-.634588422896403	-.270903648643735	-.480227385659824	-.532959460179943	-.568442032591272	-.153687208923811	-.180567953059339	-.283733848855014
15	2	-1.00788377295027	-.642594317498522	-1.13239539272776	-.817723362472594	-.828138705713979	-.956750137839549	-.454290374695036	-.844225666228693	-.687874750681019	-.965423439350697	-.918737184674619	-.50823147366428	-.211855405692174	-.270903648643735	-.480227385659824	-.532959460179943	.774489326736378	-.153687208923811	-.180567953059339	-.283733848855014
15	2	1.09785527560305	.934903783060936	-.157798959835983	1.37867777887238	1.61298834272019	.314090139698124	.286627092742199	.274222432952728	.506467353245732	1.13462553480084	-1.27700601465748	.079793701485202	-.211855405692174	-.270903648643735	-.480227385659824	-.532959460179943	.774489326736378	-.153687208923811	-.180567953059339	-.283733848855014
15	2	.659159640487777	.40907108287445	.816797473055793	.829577493536138	-.217856943605438	-.321329999070713	-.824749108413654	-.0985936001077458	.108353318603481	.347107169494014	.156069305273959	-1.09625664881376	-.634588422896403	-.270903648643735	-.480227385659824	-.532959460179943	-.568442032591272	-.153687208923811	-.180567953059339	-.283733848855014
15	2	.0449857513263912	-.292039184040865	1.14166295068638	-.817723362472594	1.00270658061164	-.462534474352676	-.269061007835728	-.0985936001077458	-1.48410281996552	.084601047725072	-.56046835469176	.079793701485202	-.634588422896403	-.270903648643735	-.480227385659824	-.532959460179943	-.568442032591272	-.153687208923811	-.180567953059339	-.283733848855014
15	2	-.83240551890416	-.993149450956179	-.482664437466575	-.817723362472594	.392424818503103	-.533136711993658	-.639519741554345	.274222432952728	-.687874750681019	.347107169494014	-.918737184674619	-1.09625664881376	-.634588422896403	-.270903648643735	-.480227385659824	-.532959460179943	-.568442032591272	-.153687208923811	-.180567953059339	-.283733848855014
15	2	.483681386441667	.584348649603279	.167066517794609	.555027350868016	-.217856943605438	.596499090262051	.10139772588289	.274222432952728	-.687874750681019	1.92214390010767	-.202199524708901	1.25584405178417	.210877611512055	-.270903648643735	-.480227385659824	-.532959460179943	2.11742068606403	-.153687208923811	-.180567953059339	-.283733848855014
15	2	-.305970756765829	-.292039184040865	.816797473055793	-.817723362472594	-.828138705713979	-.321329999070713	-.454290374695036	-.844225666228693	-.289760716038769	.872119413031899	-.918737184674619	.079793701485202	-.634588422896403	-.270903648643735	-.480227385659824	-.532959460179943	-.568442032591272	-.153687208923811	-.180567953059339	-.283733848855014
15	2	1.36107265667222	1.46073648324742	1.14166295068638	.555027350868016	1.00270658061164	.17288566441616	-.269061007835728	.647038466013201	.506467353245732	.347107169494014	-.202199524708901	.079793701485202	.633610628716284	-.270903648643735	1.58220612162756	-.532959460179943	.774489326736378	-.153687208923811	-.180567953059339	-.283733848855014
15	2	.834637894533887	1.28545891651859	-.157798959835983	.280477208199894	1.00270658061164	-.462534474352676	-.639519741554345	-1.21704169928917	-.289760716038769	.347107169494014	-.56046835469176	.667818876634684	-.211855405692174	-.270903648643735	-.480227385659824	.33763048925757	-.568442032591272	-.153687208923811	-.180567953059339	-.283733848855014
15	2	-1.27110115401944	-.642594317498522	-1.45726087035835	-1.36682364780884	-.828138705713979	.102283426775178	-.0838316409764186	-.0985936001077458	-.289760716038769	.872119413031899	-.202199524708901	.079793701485202	-.634588422896403	-.270903648643735	-.480227385659824	-.532959460179943	-.568442032591272	-.153687208923811	-.180567953059339	-.283733848855014
15	2	.132724878349446	.584348649603279	-.157798959835983	-.26862307713635	-.217856943605438	-.250727761429731	-.454290374695036	.274222432952728	.108353318603481	.084601047725072	-.202199524708901	-1.09625664881376	2.74727571473743	1.56388503172663	2.61342287527126	2.0788103881326	2.11742068606403	-.153687208923811	-.180567953059339	2.5801011858917
15	2	-.83240551890416	-.642594317498522	-.157798959835983	-1.36682364780884	-.217856943605438	-.744943424916604	-.454290374695036	-.844225666228693	-.289760716038769	-.965423439350697	-.56046835469176	.079793701485202	.210877611512055	-.270903648643735	-.480227385659824	-.532959460179943	2.11742068606403	-.153687208923811	-.180567953059339	-.283733848855014
15	2	.395942259418612	.0585159494167928	.816797473055793	.00592706553177224	1.00270658061164	-1.38036356368544	-1.00997847527296	-.471409633168219	-.687874750681019	-1.49043568288858	-1.27700601465748	-1.09625664881376	-.634588422896403	-.270903648643735	-.480227385659824	-.532959460179943	-.568442032591272	-.153687208923811	-.180567953059339	-.283733848855014
15	2	-.130492502719719	-.116761617312036	-.482664437466575	.00592706553177224	.392424818503103	-1.30976132604446	-.269061007835728	-1.58985773234964	-1.48410281996552	-.17790507404387	-2.35181250460606	-1.09625664881376	1.05634364592051	-.270903648643735	.55098936798387	2.0788103881326	-.568442032591272	-.153687208923811	-.180567953059339	-.283733848855014
15	2	2.7648986890411	2.68767945034922	1.14166295068638	2.75142849221299	1.61298834272019	.737703565544014	2.32415012819459	-.844225666228693	1.70080945717248	-2.01544792642647	1.94741345518825	-1.09625664881376	.210877611512055	-.270903648643735	-.480227385659824	1.20822043869508	-.568442032591272	-.153687208923811	-.180567953059339	-.283733848855014
15	2	.571420513464722	1.11018134978977	-.157798959835983	.555027350868016	-.828138705713979	2.00854384308169	2.87983822877252	-.0985936001077458	1.70080945717248	.084601047725072	1.58914462520539	2.43189440208313	-.634588422896403	-.270903648643735	-.480227385659824	-.532959460179943	-.568442032591272	-.153687208923811	-.180567953059339	-.283733848855014
15	2	.220464005372502	.233793516145622	-.157798959835983	.555027350868016	-.217856943605438	-.0389210485067856	-.0838316409764186	.647038466013201	-.687874750681019	-.440411195812813	.872606965239677	-.50823147366428	-.634588422896403	-.270903648643735	-.480227385659824	-.532959460179943	-.568442032591272	-.153687208923811	-.180567953059339	-.283733848855014
15	2	1.88750741881055	1.63601404997625	.816797473055793	1.6532279215405	2.22327010482873	.243487902057142	-.269061007835728	.274222432952728	-.687874750681019	.872119413031899	1.23087579522254	-.50823147366428	1.47907666312474	-.270903648643735	1.58220612162756	1.20822043869508	.774489326736378	-.153687208923811	-.180567953059339	-.283733848855014
15	2	.220464005372502	1.11018134978977	-1.13239539272776	.280477208199894	-.828138705713979	1.09071475374892	1.21277392703874	.274222432952728	.506467353245732	.084601047725072	1.23087579522254	1.84386922693365	.210877611512055	2.48127937191181	1.58220612162756	-.532959460179943	-.568442032591272	3.4705366087886	-.180567953059339	2.5801011858917
15	2	.834637894533887	.759626216332108	.491931995425201	.829577493536138	.392424818503103	-.109523286147767	-.639519741554345	-.0985936001077458	.506467353245732	.347107169494014	.156069305273959	-.50823147366428	2.74727571473743	-.270903648643735	3.64463962891495	2.94940033757011	-.568442032591272	-.153687208923811	-.180567953059339	-.283733848855014
15	2	-.83240551890416	-.993149450956179	.167066517794609	-.817723362472594	-.828138705713979	-.250727761429731	-.269061007835728	-.844225666228693	-.289760716038769	.347107169494014	-.56046835469176	.667818876634684	-.211855405692174	-.270903648643735	.55098936798387	-.532959460179943	-.568442032591272	-.153687208923811	-.180567953059339	-.283733848855014
15	2	1.62429003774138	1.11018134978977	1.79139390594757	1.10412763620426	1.61298834272019	-.0389210485067856	.10139772588289	-.844225666228693	-.687874750681019	.347107169494014	.514338135256817	.079793701485202	-.634588422896403	-.270903648643735	-.480227385659824	-.532959460179943	-.568442032591272	-.153687208923811	-.180567953059339	-.283733848855014
15	2	.132724878349446	.233793516145622	.491931995425201	-.26862307713635	-.217856943605438	.17288566441616	-.454290374695036	.274222432952728	-.289760716038769	.872119413031899	.872606965239677	-.50823147366428	-.211855405692174	-.270903648643735	-.480227385659824	-.532959460179943	.774489326736378	-.153687208923811	-.180567953059339	-.283733848855014
15	2	-.0427533756966638	.0585159494167928	-.482664437466575	.280477208199894	-.217856943605438	.455294614980087	.471856459601507	-.0985936001077458	.904581387887982	-.440411195812813	.514338135256817	1.25584405178417	-.634588422896403	-.270903648643735	-.480227385659824	-.532959460179943	-.568442032591272	-.153687208923811	-.180567953059339	-.283733848855014
15	2	.220464005372502	.233793516145622	.491931995425201	-.26862307713635	.392424818503103	.455294614980087	.286627092742199	-.0985936001077458	.506467353245732	.084601047725072	.514338135256817	1.25584405178417	-.634588422896403	-.270903648643735	-.480227385659824	-.532959460179943	-.568442032591272	-.153687208923811	-.180567953059339	-.283733848855014
15	2	.834637894533887	.759626216332108	1.14166295068638	.280477208199894	.392424818503103	.596499090262051	.286627092742199	.647038466013201	1.30269542253023	-.440411195812813	.872606965239677	.667818876634684	-.634588422896403	-.270903648643735	-.480227385659824	-.532959460179943	-.568442032591272	-.153687208923811	-.180567953059339	-.283733848855014
15	2	-.744666391881105	-.642594317498522	-.807529915097167	-.543173219804472	-.217856943605438	.737703565544014	.471856459601507	.274222432952728	.506467353245732	.609613291262956	.872606965239677	.667818876634684	.633610628716284	.646490691541446	.55098936798387	1.20822043869508	-.568442032591272	-.153687208923811	-.180567953059339	1.14818366851834
15	2	1.71202916476444	1.81129161670508	1.79139390594757	1.10412763620426	-.217856943605438	.737703565544014	1.21277392703874	-.0985936001077458	.506467353245732	-.965423439350697	1.23087579522254	1.84386922693365	-.634588422896403	-.270903648643735	-.480227385659824	-.532959460179943	-.568442032591272	-.153687208923811	-.180567953059339	-.283733848855014
15	2	-.0427533756966638	.0585159494167928	.816797473055793	-.543173219804472	-.828138705713979	-.109523286147767	.10139772588289	-.471409633168219	-1.08598878532327	.609613291262956	-.202199524708901	.079793701485202	1.05634364592051	-.270903648643735	-.480227385659824	2.0788103881326	.774489326736378	-.153687208923811	-.180567953059339	-.283733848855014
15	2	-.48144901081194	-.817871884227351	1.46652842831698	-1.09227350514072	-.828138705713979	.314090139698124	.286627092742199	-.471409633168219	-.289760716038769	1.13462553480084	.156069305273959	.079793701485202	-.211855405692174	-.270903648643735	-.480227385659824	-.532959460179943	.774489326736378	-.153687208923811	-.180567953059339	-.283733848855014
15	2	-.0427533756966638	-.292039184040865	.491931995425201	-.26862307713635	.392424818503103	.455294614980087	.10139772588289	.647038466013201	.506467353245732	.347107169494014	.156069305273959	.667818876634684	-.634588422896403	-.270903648643735	-.480227385659824	-.532959460179943	-.568442032591272	-.153687208923811	-.180567953059339	-.283733848855014
15	2	.395942259418612	.584348649603279	.816797473055793	.00592706553177224	-.828138705713979	1.86733936779972	1.95369139447598	1.39267053213415	.904581387887982	1.13462553480084	.872606965239677	1.84386922693365	-.634588422896403	-.270903648643735	-.480227385659824	-.532959460179943	-.568442032591272	-.153687208923811	-.180567953059339	-.283733848855014
15	2	.308203132395557	.0585159494167928	1.14166295068638	.00592706553177224	-.217856943605438	.596499090262051	1.76846202761667	-.844225666228693	-.289760716038769	.084601047725072	-.202199524708901	1.25584405178417	.210877611512055	-.270903648643735	-.480227385659824	1.20822043869508	-.568442032591272	-.153687208923811	-.180567953059339	-.283733848855014
15	2	.571420513464722	.584348649603279	1.46652842831698	-.543173219804472	.392424818503103	-.674341187275622	-1.56566657585089	-.471409633168219	-1.08598878532327	.347107169494014	.156069305273959	.667818876634684	-.211855405692174	-.270903648643735	-.480227385659824	-.532959460179943	.774489326736378	-.153687208923811	-.180567953059339	-.283733848855014
15	2	-.130492502719719	-.116761617312036	-.482664437466575	.00592706553177224	.392424818503103	-.60373894963464	-.639519741554345	-.844225666228693	.108353318603481	-.440411195812813	.156069305273959	-1.09625664881376	-.211855405692174	-.270903648643735	-.480227385659824	.33763048925757	-.568442032591272	-.153687208923811	-.180567953059339	-.283733848855014
15	2	-.48144901081194	-.116761617312036	-.807529915097167	-.26862307713635	-.828138705713979	-.0389210485067856	.10139772588289	-.471409633168219	-1.08598878532327	.084601047725072	.156069305273959	1.25584405178417	-.211855405692174	-.270903648643735	.55098936798387	-.532959460179943	-.568442032591272	-.153687208923811	-.180567953059339	-.283733848855014
15	2	-.744666391881105	-.642594317498522	-.482664437466575	-.543173219804472	-.828138705713979	-.0389210485067856	-1.56566657585089	.274222432952728	-.687874750681019	2.18465002187661	.514338135256817	-.50823147366428	-.634588422896403	-.270903648643735	-.480227385659824	-.532959460179943	-.568442032591272	-.153687208923811	-.180567953059339	-.283733848855014
15	2	-.0427533756966638	-.292039184040865	1.14166295068638	-.26862307713635	-.828138705713979	.455294614980087	.471856459601507	-.844225666228693	.506467353245732	.609613291262956	.514338135256817	.667818876634684	-.634588422896403	-.270903648643735	-.480227385659824	-.532959460179943	-.568442032591272	-.153687208923811	-.180567953059339	-.283733848855014
15	2	.132724878349446	.233793516145622	.167066517794609	.00592706553177224	-.217856943605438	-.250727761429731	-.454290374695036	-.844225666228693	-.289760716038769	.084601047725072	-.202199524708901	1.25584405178417	-.634588422896403	-.270903648643735	-.480227385659824	-.532959460179943	-.568442032591272	-.153687208923811	-.180567953059339	-.283733848855014
15	2	.571420513464722	1.11018134978977	-.157798959835983	.280477208199894	-.217856943605438	.384692377339105	.657085826460816	.647038466013201	1.30269542253023	-.702917317581755	-.202199524708901	.079793701485202	-.211855405692174	-.270903648643735	-.480227385659824	-.532959460179943	.774489326736378	-.153687208923811	-.180567953059339	-.283733848855014
15	2	-.83240551890416	-.993149450956179	.167066517794609	-.817723362472594	-.828138705713979	1.23191922903089	1.58323266075736	.647038466013201	1.70080945717248	-.440411195812813	.872606965239677	1.25584405178417	-.634588422896403	-.270903648643735	-.480227385659824	-.532959460179943	-.568442032591272	-.153687208923811	-.180567953059339	-.283733848855014
15	2	-.130492502719719	.0585159494167928	-.807529915097167	.555027350868016	-.828138705713979	.0316811891341962	-.0838316409764186	1.39267053213415	.904581387887982	-2.01544792642647	.156069305273959	1.25584405178417	.210877611512055	-.270903648643735	.55098936798387	.33763048925757	-.568442032591272	-.153687208923811	-.180567953059339	-.283733848855014
15	2	1.62429003774138	1.81129161670508	.816797473055793	.829577493536138	1.61298834272019	.17288566441616	-1.00997847527296	1.39267053213415	.506467353245732	.872119413031899	.514338135256817	-1.09625664881376	-.211855405692174	.646490691541446	-.480227385659824	-.532959460179943	.774489326736378	-.153687208923811	-.180567953059339	1.14818366851834
15	2	-.83240551890416	-.642594317498522	-.807529915097167	-1.09227350514072	.392424818503103	-.815545662557586	-.639519741554345	-.844225666228693	-1.48410281996552	.084601047725072	-.202199524708901	-1.09625664881376	-.634588422896403	-.270903648643735	-.480227385659824	-.532959460179943	-.568442032591272	-.153687208923811	-.180567953059339	-.283733848855014
15	2	-1.35884028104249	-.993149450956179	-1.13239539272776	-1.36682364780884	-.828138705713979	-1.09795461312151	-1.38043720899158	-1.58985773234964	-1.48410281996552	.872119413031899	-.918737184674619	-.50823147366428	-.634588422896403	-.270903648643735	-.480227385659824	-.532959460179943	-.568442032591272	-.153687208923811	-.180567953059339	-.283733848855014
15	2	.0449857513263912	-.116761617312036	-.482664437466575	.555027350868016	.392424818503103	-1.16855685076249	-.454290374695036	-1.58985773234964	-1.48410281996552	-.965423439350697	-.202199524708901	-1.09625664881376	-.211855405692174	-.270903648643735	-.480227385659824	-.532959460179943	.774489326736378	-.153687208923811	-.180567953059339	-.283733848855014
15	2	-.65692726485805	-1.16842701768501	-.482664437466575	.555027350868016	-.828138705713979	-.744943424916604	-1.38043720899158	-.0985936001077458	-1.08598878532327	.347107169494014	.156069305273959	-1.09625664881376	-.634588422896403	-.270903648643735	-.480227385659824	-.532959460179943	-.568442032591272	-.153687208923811	-.180567953059339	-.283733848855014
15	2	-.393709883788885	.233793516145622	-.807529915097167	-.543173219804472	-.828138705713979	-.60373894963464	-1.38043720899158	-.844225666228693	-.289760716038769	.872119413031899	.156069305273959	-1.09625664881376	-.211855405692174	-.270903648643735	-.480227385659824	-.532959460179943	.774489326736378	-.153687208923811	-.180567953059339	-.283733848855014
15	2	.659159640487777	.233793516145622	1.14166295068638	.829577493536138	-.217856943605438	-.109523286147767	-.824749108413654	.647038466013201	-.687874750681019	1.13462553480084	.156069305273959	-1.09625664881376	-.634588422896403	-.270903648643735	-.480227385659824	-.532959460179943	-.568442032591272	-.153687208923811	-.180567953059339	-.283733848855014
15	2	-.48144901081194	.0585159494167928	-.807529915097167	-1.36682364780884	1.00270658061164	.17288566441616	.10139772588289	-.0985936001077458	.108353318603481	-1.22792956111964	.514338135256817	3.01991957723261	-.211855405692174	-.270903648643735	-.480227385659824	-.532959460179943	.774489326736378	-.153687208923811	-.180567953059339	-.283733848855014
15	2	.132724878349446	.233793516145622	-.482664437466575	.280477208199894	.392424818503103	-.60373894963464	-1.00997847527296	.647038466013201	-.289760716038769	-.17790507404387	-.56046835469176	-1.09625664881376	.210877611512055	1.56388503172663	.55098936798387	.33763048925757	-.568442032591272	-.153687208923811	-.180567953059339	2.5801011858917
15	2	-.48144901081194	-.817871884227351	-.482664437466575	-.26862307713635	1.00270658061164	.525896852621069	.286627092742199	-.0985936001077458	.506467353245732	1.13462553480084	.156069305273959	.079793701485202	.210877611512055	-.270903648643735	-.480227385659824	1.20822043869508	-.568442032591272	-.153687208923811	-.180567953059339	-.283733848855014
15	2	.659159640487777	.934903783060936	-.157798959835983	.555027350868016	.392424818503103	-.109523286147767	.10139772588289	.274222432952728	.108353318603481	-.965423439350697	.156069305273959	.079793701485202	1.05634364592051	-.270903648643735	2.61342287527126	.33763048925757	-.568442032591272	-.153687208923811	-.180567953059339	-.283733848855014
15	2	-.130492502719719	.233793516145622	-.807529915097167	.00592706553177224	-.217856943605438	.0316811891341962	-.454290374695036	-.471409633168219	.904581387887982	.084601047725072	.872606965239677	-.50823147366428	-.211855405692174	-.270903648643735	-.480227385659824	-.532959460179943	.774489326736378	-.153687208923811	-.180567953059339	-.283733848855014
15	2	-.65692726485805	-.292039184040865	-.807529915097167	-.543173219804472	-.828138705713979	-.391932236711695	-.269061007835728	-.844225666228693	-.289760716038769	-.17790507404387	-.202199524708901	.079793701485202	-.634588422896403	-.270903648643735	-.480227385659824	-.532959460179943	-.568442032591272	-.153687208923811	-.180567953059339	-.283733848855014
15	2	.132724878349446	-.116761617312036	1.46652842831698	-.817723362472594	.392424818503103	-1.30976132604446	-.639519741554345	-.844225666228693	-1.08598878532327	-1.49043568288858	-1.63527484464034	.079793701485202	-.634588422896403	-.270903648643735	-.480227385659824	-.532959460179943	-.568442032591272	-.153687208923811	-.180567953059339	-.283733848855014
15	2	-.65692726485805	-.642594317498522	.491931995425201	-1.09227350514072	-.828138705713979	-.674341187275622	-.454290374695036	-.471409633168219	-.289760716038769	-.440411195812813	-1.27700601465748	.079793701485202	-.634588422896403	-.270903648643735	-.480227385659824	-.532959460179943	-.568442032591272	-.153687208923811	-.180567953059339	-.283733848855014
15	2	-.218231629742774	.233793516145622	-.807529915097167	.00592706553177224	-.828138705713979	.243487902057142	.10139772588289	-.844225666228693	2.09892349181473	.347107169494014	-.202199524708901	-.50823147366428	-.634588422896403	-.270903648643735	-.480227385659824	-.532959460179943	-.568442032591272	-.153687208923811	-.180567953059339	-.283733848855014
15	2	-1.35884028104249	-1.16842701768501	-1.13239539272776	-1.09227350514072	-.828138705713979	-1.5215680389674	-1.19520784213227	-1.58985773234964	-.687874750681019	-.702917317581755	-1.63527484464034	-1.09625664881376	-.634588422896403	-.270903648643735	-.480227385659824	-.532959460179943	-.568442032591272	-.153687208923811	-.180567953059339	-.283733848855014
15	2	.834637894533887	1.46073648324742	.167066517794609	.555027350868016	-.828138705713979	-.321329999070713	-.269061007835728	.274222432952728	-.289760716038769	.609613291262956	-1.27700601465748	-1.09625664881376	-.634588422896403	-.270903648643735	-.480227385659824	-.532959460179943	-.568442032591272	-.153687208923811	-.180567953059339	-.283733848855014
15	2	2.32620305392583	2.16184675016274	.816797473055793	1.92777806420863	2.83355186693727	-.674341187275622	-1.00997847527296	-.0985936001077458	-1.08598878532327	.347107169494014	-.202199524708901	-1.09625664881376	-.634588422896403	-.270903648643735	-.480227385659824	-.532959460179943	-.568442032591272	-.153687208923811	-.180567953059339	-.283733848855014
15	2	1.27333352964916	1.11018134978977	2.11625938357816	.280477208199894	.392424818503103	-1.16855685076249	-1.00997847527296	-.844225666228693	-1.48410281996552	.347107169494014	-1.63527484464034	-1.09625664881376	-.634588422896403	-.270903648643735	-.480227385659824	-.532959460179943	-.568442032591272	-.153687208923811	-.180567953059339	-.283733848855014
15	2	-1.18336202699638	-.817871884227351	-.807529915097167	-1.36682364780884	-.828138705713979	-1.94518146481329	-1.00997847527296	-1.96267376541011	-1.48410281996552	-2.01544792642647	-1.27700601465748	-1.09625664881376	-.634588422896403	-.270903648643735	-.480227385659824	-.532959460179943	-.568442032591272	-.153687208923811	-.180567953059339	-.283733848855014
15	2	-.130492502719719	.233793516145622	.167066517794609	-.817723362472594	-.217856943605438	-1.23915908840348	-1.38043720899158	-.844225666228693	.904581387887982	-1.49043568288858	-.918737184674619	-1.09625664881376	-.634588422896403	-.270903648643735	-.480227385659824	-.532959460179943	-.568442032591272	-.153687208923811	-.180567953059339	-.283733848855014
15	2	1.62429003774138	1.46073648324742	1.14166295068638	1.6532279215405	.392424818503103	-1.30976132604446	-1.19520784213227	-1.96267376541011	-.289760716038769	-.965423439350697	-.202199524708901	-1.09625664881376	-.634588422896403	-.270903648643735	-.480227385659824	-.532959460179943	-.568442032591272	-.153687208923811	-.180567953059339	-.283733848855014
15	2	-1.00788377295027	-1.16842701768501	.491931995425201	-1.36682364780884	-.828138705713979	-.886147900198567	.286627092742199	-1.96267376541011	.904581387887982	-1.49043568288858	-1.27700601465748	-1.09625664881376	-.634588422896403	-.270903648643735	-.480227385659824	-.532959460179943	-.568442032591272	-.153687208923811	-.180567953059339	-.283733848855014
15	2	.308203132395557	.40907108287445	-.157798959835983	.829577493536138	-.828138705713979	-.321329999070713	-1.19520784213227	1.39267053213415	-.687874750681019	1.13462553480084	-.918737184674619	-1.09625664881376	1.90180968032897	-.270903648643735	1.58220612162756	1.20822043869508	2.11742068606403	-.153687208923811	-.180567953059339	-.283733848855014
15	2	1.18559440262611	.934903783060936	.816797473055793	1.37867777887238	.392424818503103	-.321329999070713	.286627092742199	-.471409633168219	.506467353245732	-2.01544792642647	-.56046835469176	1.84386922693365	-.211855405692174	.646490691541446	-.480227385659824	.33763048925757	-.568442032591272	-.153687208923811	3.11797620353168	-.283733848855014
15	2	-.305970756765829	-.292039184040865	-.157798959835983	-.26862307713635	-.217856943605438	1.72613489251776	2.5093794950539	.274222432952728	.506467353245732	.609613291262956	1.94741345518825	.667818876634684	.633610628716284	1.56388503172663	1.58220612162756	.33763048925757	-.568442032591272	-.153687208923811	-.180567953059339	2.5801011858917
15	2	.132724878349446	.0585159494167928	.491931995425201	.00592706553177224	-.217856943605438	.525896852621069	.657085826460816	-.0985936001077458	1.70080945717248	-.702917317581755	1.23087579522254	-.50823147366428	-.634588422896403	-.270903648643735	-.480227385659824	-.532959460179943	-.568442032591272	-.153687208923811	-.180567953059339	-.283733848855014
15	2	.0449857513263912	.584348649603279	-.807529915097167	.00592706553177224	-.217856943605438	.94951027846696	.471856459601507	1.01985449907367	-.289760716038769	1.65963777833873	1.58914462520539	-1.09625664881376	.210877611512055	.646490691541446	.55098936798387	.33763048925757	-.568442032591272	-.153687208923811	-.180567953059339	1.14818366851834
15	2	1.44881178369527	2.33712431689157	-.157798959835983	.829577493536138	.392424818503103	.94951027846696	.657085826460816	-.844225666228693	2.09892349181473	.084601047725072	1.58914462520539	1.25584405178417	.633610628716284	-.270903648643735	-.480227385659824	1.20822043869508	.774489326736378	-.153687208923811	-.180567953059339	-.283733848855014
15	2	2.41394218094888	2.16184675016274	1.14166295068638	1.92777806420863	2.83355186693727	2.85577069477347	3.25029696249114	1.76548656519462	3.29326559574148	.609613291262956	1.94741345518825	1.25584405178417	1.05634364592051	.646490691541446	1.58220612162756	-.532959460179943	2.11742068606403	-.153687208923811	-.180567953059339	1.14818366851834
15	2	-1.35884028104249	-1.16842701768501	-.807529915097167	-1.36682364780884	-.828138705713979	-.462534474352676	-.0838316409764186	-.471409633168219	-.687874750681019	-.440411195812813	-.202199524708901	-.50823147366428	-.634588422896403	-.270903648643735	-.480227385659824	-.532959460179943	-.568442032591272	-.153687208923811	-.180567953059339	-.283733848855014
15	2	.483681386441667	.0585159494167928	.167066517794609	1.37867777887238	-.217856943605438	-.815545662557586	-.639519741554345	-1.21704169928917	.108353318603481	-1.49043568288858	.872606965239677	-1.09625664881376	2.3245426975332	-.270903648643735	3.64463962891495	2.0788103881326	-.568442032591272	-.153687208923811	-.180567953059339	-.283733848855014
15	2	.395942259418612	.0585159494167928	.491931995425201	.555027350868016	.392424818503103	-.744943424916604	-1.00997847527296	-.844225666228693	-1.08598878532327	.347107169494014	.156069305273959	-1.09625664881376	-.634588422896403	-.270903648643735	-.480227385659824	-.532959460179943	-.568442032591272	-.153687208923811	-.180567953059339	-.283733848855014
15	2	-.218231629742774	-.467316750769693	.167066517794609	.00592706553177224	-.217856943605438	-.674341187275622	.10139772588289	-1.21704169928917	-1.48410281996552	-.17790507404387	-.202199524708901	-1.09625664881376	-.634588422896403	-.270903648643735	-.480227385659824	-.532959460179943	-.568442032591272	-.153687208923811	-.180567953059339	-.283733848855014
15	2	-.744666391881105	-.817871884227351	.167066517794609	-1.09227350514072	-.217856943605438	.102283426775178	-.639519741554345	1.39267053213415	.904581387887982	-.440411195812813	.872606965239677	-1.09625664881376	-.634588422896403	-.270903648643735	-.480227385659824	-.532959460179943	-.568442032591272	-.153687208923811	-.180567953059339	-.283733848855014
15	2	.308203132395557	.233793516145622	.167066517794609	.829577493536138	-.828138705713979	.102283426775178	-.639519741554345	-.0985936001077458	.108353318603481	.347107169494014	.872606965239677	.667818876634684	3.17000873194166	1.56388503172663	2.61342287527126	2.0788103881326	3.46035204539168	-.153687208923811	3.11797620353168	1.14818366851834
15	2	-.65692726485805	-.642594317498522	-1.45726087035835	.280477208199894	-.217856943605438	1.09071475374892	1.21277392703874	1.39267053213415	.506467353245732	-.17790507404387	.514338135256817	1.84386922693365	-.211855405692174	-.270903648643735	-.480227385659824	.33763048925757	-.568442032591272	-.153687208923811	-.180567953059339	-.283733848855014
15	2	-.65692726485805	-.292039184040865	-.482664437466575	-.817723362472594	-.828138705713979	.314090139698124	1.39800329389805	-1.58985773234964	-1.08598878532327	-.702917317581755	1.23087579522254	1.84386922693365	.210877611512055	-.270903648643735	1.58220612162756	-.532959460179943	-.568442032591272	-.153687208923811	-.180567953059339	-.283733848855014
15	2	1.88750741881055	1.63601404997625	.491931995425201	2.47687834954487	1.00270658061164	.525896852621069	-.0838316409764186	.647038466013201	-.289760716038769	.609613291262956	1.23087579522254	.667818876634684	.633610628716284	-.270903648643735	1.58220612162756	.33763048925757	-.568442032591272	-.153687208923811	-.180567953059339	-.283733848855014
15	2	-.393709883788885	-.467316750769693	-.157798959835983	-.26862307713635	-.217856943605438	.243487902057142	1.02754456017943	-.471409633168219	.506467353245732	-.965423439350697	.514338135256817	.079793701485202	.633610628716284	.646490691541446	.55098936798387	1.20822043869508	-.568442032591272	-.153687208923811	-.180567953059339	1.14818366851834
15	2	-.65692726485805	-.993149450956179	-.157798959835983	-.543173219804472	.392424818503103	-.321329999070713	-.269061007835728	-.844225666228693	-.289760716038769	.084601047725072	.156069305273959	-.50823147366428	-.634588422896403	-.270903648643735	-.480227385659824	-.532959460179943	-.568442032591272	-.153687208923811	-.180567953059339	-.283733848855014
15	2	1.9752465458336	1.28545891651859	1.46652842831698	1.92777806420863	2.22327010482873	.525896852621069	.471856459601507	1.01985449907367	.904581387887982	.084601047725072	.514338135256817	-1.09625664881376	-.634588422896403	-.270903648643735	-.480227385659824	-.532959460179943	-.568442032591272	-.153687208923811	-.180567953059339	-.283733848855014
15	2	1.18559440262611	1.63601404997625	-.482664437466575	1.6532279215405	-.217856943605438	-.180125523788749	-.0838316409764186	-1.58985773234964	.506467353245732	-.965423439350697	.872606965239677	1.25584405178417	-.634588422896403	-.270903648643735	-.480227385659824	-.532959460179943	-.568442032591272	-.153687208923811	-.180567953059339	-.283733848855014
15	2	2.15072479987972	1.81129161670508	1.79139390594757	1.37867777887238	2.22327010482873	2.3615550312866	3.43552632935045	1.76548656519462	2.89515156109923	-.702917317581755	1.58914462520539	.667818876634684	-.211855405692174	-.270903648643735	.55098936798387	-.532959460179943	-.568442032591272	-.153687208923811	-.180567953059339	-.283733848855014
15	2	-.393709883788885	.233793516145622	-1.13239539272776	-.543173219804472	-.217856943605438	1.30252146667187	2.5093794950539	.274222432952728	1.70080945717248	-1.22792956111964	1.23087579522254	.667818876634684	-.634588422896403	.646490691541446	-.480227385659824	-.532959460179943	-.568442032591272	-.153687208923811	-.180567953059339	1.14818366851834
15	2	2.58942043499499	3.03823458380688	-.807529915097167	2.75142849221299	2.83355186693727	1.5849304172358	2.13892076133529	-.0985936001077458	2.09892349181473	.609613291262956	.872606965239677	.667818876634684	1.47907666312474	-.270903648643735	3.64463962891495	.33763048925757	-.568442032591272	-.153687208923811	-.180567953059339	-.283733848855014
15	2	.483681386441667	.40907108287445	1.46652842831698	.00592706553177224	-.828138705713979	-.0389210485067856	.10139772588289	.274222432952728	.506467353245732	-1.22792956111964	.872606965239677	-.50823147366428	.210877611512055	-.270903648643735	-.480227385659824	.33763048925757	.774489326736378	-.153687208923811	-.180567953059339	-.283733848855014
15	2	-.393709883788885	-.116761617312036	-1.45726087035835	.280477208199894	-.217856943605438	-.109523286147767	-.0838316409764186	-.0985936001077458	-1.08598878532327	.347107169494014	.156069305273959	.079793701485202	-.211855405692174	.646490691541446	.55098936798387	-.532959460179943	-.568442032591272	-.153687208923811	-.180567953059339	1.14818366851834
15	2	.483681386441667	.40907108287445	.816797473055793	-.26862307713635	1.00270658061164	-1.87457922717231	-1.38043720899158	-1.96267376541011	-1.48410281996552	-1.75294180465752	-.918737184674619	-.50823147366428	1.47907666312474	.646490691541446	1.58220612162756	1.20822043869508	.774489326736378	-.153687208923811	-.180567953059339	1.14818366851834
15	2	-.920144645927215	-1.16842701768501	-.157798959835983	-.543173219804472	-.828138705713979	-.250727761429731	.471856459601507	-1.58985773234964	-1.48410281996552	.347107169494014	.514338135256817	-.50823147366428	-.634588422896403	-.270903648643735	-.480227385659824	-.532959460179943	-.568442032591272	-.153687208923811	-.180567953059339	-.283733848855014
15	2	-.569188137834995	-.642594317498522	1.14166295068638	-1.36682364780884	-.828138705713979	-.250727761429731	1.02754456017943	-.844225666228693	-.687874750681019	-1.49043568288858	-.918737184674619	1.84386922693365	-.634588422896403	-.270903648643735	-.480227385659824	-.532959460179943	-.568442032591272	-.153687208923811	-.180567953059339	-.283733848855014
15	2	1.62429003774138	1.46073648324742	.491931995425201	1.92777806420863	1.00270658061164	1.72613489251776	1.39800329389805	1.76548656519462	1.70080945717248	1.13462553480084	.872606965239677	.667818876634684	.210877611512055	-.270903648643735	1.58220612162756	-.532959460179943	-.568442032591272	-.153687208923811	-.180567953059339	-.283733848855014
15	2	-1.35884028104249	-1.16842701768501	-1.45726087035835	-.817723362472594	-.828138705713979	-1.02735237548053	-1.38043720899158	-.844225666228693	-1.48410281996552	.347107169494014	-1.27700601465748	.667818876634684	-.634588422896403	-.270903648643735	-.480227385659824	-.532959460179943	-.568442032591272	-.153687208923811	-.180567953059339	-.283733848855014
15	2	.220464005372502	.0585159494167928	.816797473055793	.00592706553177224	-.217856943605438	-.886147900198567	-.824749108413654	-.471409633168219	-.687874750681019	-.17790507404387	-.918737184674619	-1.09625664881376	.633610628716284	-.270903648643735	.55098936798387	.33763048925757	.774489326736378	-.153687208923811	-.180567953059339	-.283733848855014
15	2	-.393709883788885	-.292039184040865	-.482664437466575	-.543173219804472	.392424818503103	-.321329999070713	.10139772588289	-.471409633168219	-.289760716038769	-.440411195812813	-1.27700601465748	1.25584405178417	-.211855405692174	-.270903648643735	-.480227385659824	-.532959460179943	.774489326736378	-.153687208923811	-.180567953059339	-.283733848855014
15	2	-1.18336202699638	-.642594317498522	-1.13239539272776	-1.36682364780884	-.828138705713979	-.321329999070713	-.269061007835728	-.0985936001077458	-.289760716038769	-.17790507404387	-.56046835469176	.079793701485202	-.634588422896403	-.270903648643735	-.480227385659824	-.532959460179943	-.568442032591272	-.153687208923811	-.180567953059339	-.283733848855014
15	2	.132724878349446	.0585159494167928	.491931995425201	.00592706553177224	-.217856943605438	.596499090262051	.471856459601507	.274222432952728	1.70080945717248	.084601047725072	.156069305273959	.079793701485202	-.211855405692174	-.270903648643735	-.480227385659824	-.532959460179943	.774489326736378	-.153687208923811	-.180567953059339	-.283733848855014
15	2	-.569188137834995	-1.16842701768501	2.11625938357816	-1.36682364780884	-.828138705713979	-.886147900198567	-.454290374695036	-.844225666228693	-.289760716038769	-.965423439350697	-1.27700601465748	.079793701485202	-.634588422896403	-.270903648643735	-.480227385659824	-.532959460179943	-.568442032591272	-.153687208923811	-.180567953059339	-.283733848855014
15	2	-.569188137834995	-.292039184040865	-1.45726087035835	-.26862307713635	.392424818503103	-.674341187275622	-.269061007835728	-.844225666228693	-.289760716038769	-.702917317581755	-.56046835469176	-.50823147366428	-.634588422896403	-.270903648643735	-.480227385659824	-.532959460179943	-.568442032591272	-.153687208923811	-.180567953059339	-.283733848855014
15	2	-1.18336202699638	-.993149450956179	-1.45726087035835	-.817723362472594	-.217856943605438	-1.16855685076249	-1.00997847527296	-1.21704169928917	-1.08598878532327	-.17790507404387	-.918737184674619	-1.09625664881376	-.634588422896403	-.270903648643735	-.480227385659824	-.532959460179943	-.568442032591272	-.153687208923811	-.180567953059339	-.283733848855014
15	2	.132724878349446	.0585159494167928	.816797473055793	-.26862307713635	-.217856943605438	-.109523286147767	.10139772588289	.274222432952728	.108353318603481	-.965423439350697	.156069305273959	.079793701485202	-.634588422896403	-.270903648643735	-.480227385659824	-.532959460179943	-.568442032591272	-.153687208923811	-.180567953059339	-.283733848855014
15	2	.922377021556943	1.28545891651859	1.14166295068638	-.543173219804472	1.00270658061164	-.109523286147767	.286627092742199	-.844225666228693	-.289760716038769	-.17790507404387	.156069305273959	.079793701485202	.633610628716284	-.270903648643735	.55098936798387	.33763048925757	.774489326736378	-.153687208923811	-.180567953059339	-.283733848855014
15	2	-1.62205766211166	-1.16842701768501	-1.78212634798894	-1.36682364780884	-.828138705713979	-.391932236711695	-.454290374695036	-.844225666228693	-.687874750681019	-.965423439350697	.156069305273959	2.43189440208313	-.634588422896403	-.270903648643735	-.480227385659824	-.532959460179943	-.568442032591272	-.153687208923811	-.180567953059339	-.283733848855014
15	2	-.48144901081194	-.467316750769693	.167066517794609	-.543173219804472	-.828138705713979	-.462534474352676	-.454290374695036	-.0985936001077458	-.289760716038769	-.702917317581755	-.202199524708901	.079793701485202	-.634588422896403	-.270903648643735	-.480227385659824	-.532959460179943	-.568442032591272	-.153687208923811	-.180567953059339	-.283733848855014
15	2	-.65692726485805	-.993149450956179	.491931995425201	-.543173219804472	-.828138705713979	-.533136711993658	-.454290374695036	-.844225666228693	-.289760716038769	-.440411195812813	-.202199524708901	.079793701485202	-.634588422896403	-.270903648643735	-.480227385659824	-.532959460179943	-.568442032591272	-.153687208923811	-.180567953059339	-.283733848855014
15	2	.395942259418612	.0585159494167928	.816797473055793	.555027350868016	-.217856943605438	.455294614980087	.842315193320125	-.0985936001077458	-.289760716038769	.609613291262956	.514338135256817	-.50823147366428	.210877611512055	.646490691541446	.55098936798387	.33763048925757	-.568442032591272	-.153687208923811	-.180567953059339	1.14818366851834
15	2	2.06298567285666	2.51240188362039	-.157798959835983	1.92777806420863	1.61298834272019	-.321329999070713	-.269061007835728	-.844225666228693	.904581387887982	-.965423439350697	-.56046835469176	1.25584405178417	2.74727571473743	.646490691541446	3.64463962891495	1.20822043869508	2.11742068606403	3.4705366087886	-.180567953059339	-.283733848855014
15	2	-1.00788377295027	-.993149450956179	-1.45726087035835	-.26862307713635	-.217856943605438	-.60373894963464	-.0838316409764186	-1.21704169928917	-.687874750681019	-.17790507404387	-.202199524708901	-1.09625664881376	-.634588422896403	-.270903648643735	-.480227385659824	-.532959460179943	-.568442032591272	-.153687208923811	-.180567953059339	-.283733848855014
15	2	-.83240551890416	-.993149450956179	-.807529915097167	.00592706553177224	-.828138705713979	-1.59217027660839	-1.56566657585089	-.844225666228693	-1.48410281996552	-.965423439350697	-.918737184674619	-1.09625664881376	-.634588422896403	-.270903648643735	-.480227385659824	-.532959460179943	-.568442032591272	-.153687208923811	-.180567953059339	-.283733848855014
15	2	-1.5343185350886	-1.16842701768501	-1.78212634798894	-1.09227350514072	-.828138705713979	-1.30976132604446	-1.7508959427102	.647038466013201	-.687874750681019	-.17790507404387	-2.35181250460606	-1.09625664881376	-.634588422896403	-.270903648643735	-.480227385659824	-.532959460179943	-.568442032591272	-.153687208923811	-.180567953059339	-.283733848855014
15	2	-1.18336202699638	-.642594317498522	-1.13239539272776	-1.36682364780884	-.828138705713979	-1.16855685076249	-.639519741554345	-.844225666228693	-.687874750681019	-.702917317581755	-1.63527484464034	-1.09625664881376	-.634588422896403	-.270903648643735	-.480227385659824	-.532959460179943	-.568442032591272	-.153687208923811	-.180567953059339	-.283733848855014
15	2	.571420513464722	.233793516145622	.491931995425201	.280477208199894	1.61298834272019	-1.66277251424937	-1.38043720899158	-.844225666228693	-1.48410281996552	-.702917317581755	-1.9935436746232	-1.09625664881376	-.634588422896403	-.270903648643735	-.480227385659824	-.532959460179943	-.568442032591272	-.153687208923811	-.180567953059339	-.283733848855014
15	2	-1.35884028104249	-.993149450956179	-1.13239539272776	-1.36682364780884	-.828138705713979	-2.08638594009526	-1.19520784213227	-1.96267376541011	-1.08598878532327	-2.01544792642647	-1.9935436746232	-1.09625664881376	-.634588422896403	-.270903648643735	-.480227385659824	-.532959460179943	-.568442032591272	-.153687208923811	-.180567953059339	-.283733848855014
15	2	-1.09562289997333	-.993149450956179	-.157798959835983	-1.36682364780884	-.828138705713979	-2.36879489065919	-1.7508959427102	-1.96267376541011	-1.48410281996552	-1.75294180465752	-2.35181250460606	-1.09625664881376	-.211855405692174	-.270903648643735	-.480227385659824	-.532959460179943	.774489326736378	-.153687208923811	-.180567953059339	-.283733848855014
15	2	.746898767510833	.759626216332108	.491931995425201	.555027350868016	.392424818503103	-1.16855685076249	-1.7508959427102	-1.21704169928917	-1.48410281996552	1.39713165656978	-1.27700601465748	-1.09625664881376	-.634588422896403	-.270903648643735	-.480227385659824	-.532959460179943	-.568442032591272	-.153687208923811	-.180567953059339	-.283733848855014
15	2	-.569188137834995	-.292039184040865	-.482664437466575	-.543173219804472	-.828138705713979	-2.08638594009526	-1.7508959427102	-.844225666228693	-1.48410281996552	-1.49043568288858	-2.35181250460606	-1.09625664881376	-.211855405692174	-.270903648643735	-.480227385659824	-.532959460179943	.774489326736378	-.153687208923811	-.180567953059339	-.283733848855014
15	2	1.62429003774138	1.81129161670508	-.157798959835983	1.92777806420863	1.00270658061164	-1.38036356368544	-1.7508959427102	-.844225666228693	-.289760716038769	-.702917317581755	-.918737184674619	-1.09625664881376	-.211855405692174	-.270903648643735	-.480227385659824	-.532959460179943	.774489326736378	-.153687208923811	-.180567953059339	-.283733848855014
15	2	.220464005372502	.584348649603279	.167066517794609	.00592706553177224	-.828138705713979	-1.66277251424937	-1.56566657585089	-.844225666228693	-.687874750681019	-1.49043568288858	-1.63527484464034	-.50823147366428	1.05634364592051	-.270903648643735	.55098936798387	1.20822043869508	.774489326736378	-.153687208923811	-.180567953059339	-.283733848855014
15	2	-.218231629742774	-.467316750769693	-.157798959835983	-.817723362472594	2.22327010482873	-.886147900198567	-1.56566657585089	-1.21704169928917	1.30269542253023	-.440411195812813	-.202199524708901	-1.09625664881376	1.47907666312474	2.48127937191181	2.61342287527126	1.20822043869508	-.568442032591272	3.4705366087886	3.11797620353168	1.14818366851834
15	2	1.01011614858	.934903783060936	-.157798959835983	1.37867777887238	1.00270658061164	.102283426775178	-.824749108413654	-.471409633168219	-1.48410281996552	.872119413031899	.514338135256817	3.60794475238209	2.74727571473743	-.270903648643735	-.480227385659824	2.94940033757011	4.80328340471933	-.153687208923811	-.180567953059339	-.283733848855014
15	2	-.305970756765829	.40907108287445	-1.78212634798894	.00592706553177224	-.217856943605438	-.60373894963464	-1.19520784213227	-1.21704169928917	.506467353245732	-2.01544792642647	1.94741345518825	1.25584405178417	-.634588422896403	-.270903648643735	-.480227385659824	-.532959460179943	-.568442032591272	-.153687208923811	-.180567953059339	-.283733848855014
15	2	.395942259418612	.0585159494167928	.167066517794609	1.37867777887238	-.828138705713979	.314090139698124	-.0838316409764186	-.844225666228693	1.30269542253023	-.17790507404387	1.58914462520539	.079793701485202	-.634588422896403	-.270903648643735	-.480227385659824	-.532959460179943	-.568442032591272	-.153687208923811	-.180567953059339	-.283733848855014
15	2	-.218231629742774	-.817871884227351	.167066517794609	.829577493536138	-.828138705713979	-.391932236711695	.286627092742199	-.844225666228693	-1.08598878532327	-.702917317581755	.872606965239677	-1.09625664881376	-.211855405692174	-.270903648643735	.55098936798387	-.532959460179943	-.568442032591272	-.153687208923811	-.180567953059339	-.283733848855014
15	2	.483681386441667	.934903783060936	-1.45726087035835	1.6532279215405	-.828138705713979	-.391932236711695	-.824749108413654	.274222432952728	-1.48410281996552	-.17790507404387	1.58914462520539	-1.09625664881376	-.634588422896403	-.270903648643735	-.480227385659824	-.532959460179943	-.568442032591272	-.153687208923811	-.180567953059339	-.283733848855014
15	2	-.920144645927215	-1.16842701768501	-.807529915097167	-.543173219804472	.392424818503103	-.462534474352676	-.824749108413654	-.0985936001077458	-1.08598878532327	.347107169494014	.156069305273959	-.50823147366428	.210877611512055	-.270903648643735	-.480227385659824	.33763048925757	.774489326736378	-.153687208923811	-.180567953059339	-.283733848855014
15	2	-.393709883788885	-.993149450956179	1.14166295068638	-.26862307713635	-.828138705713979	-.250727761429731	-.0838316409764186	-.471409633168219	-.687874750681019	.609613291262956	-.56046835469176	-.50823147366428	-.211855405692174	-.270903648643735	.55098936798387	-.532959460179943	-.568442032591272	-.153687208923811	-.180567953059339	-.283733848855014
15	2	1.09785527560305	1.46073648324742	-.482664437466575	1.10412763620426	1.00270658061164	-.321329999070713	-.454290374695036	-.471409633168219	-.687874750681019	-.440411195812813	1.58914462520539	-1.09625664881376	.210877611512055	-.270903648643735	-.480227385659824	1.20822043869508	-.568442032591272	-.153687208923811	-.180567953059339	-.283733848855014
15	2	.483681386441667	.233793516145622	.816797473055793	.555027350868016	-.217856943605438	1.30252146667187	1.76846202761667	-.0985936001077458	.904581387887982	.347107169494014	1.58914462520539	.667818876634684	1.05634364592051	1.56388503172663	.55098936798387	.33763048925757	2.11742068606403	-.153687208923811	6.4165203601227	-.283733848855014
15	2	-1.09562289997333	-1.16842701768501	-.482664437466575	-.817723362472594	-.828138705713979	-.391932236711695	-.639519741554345	-1.21704169928917	-.289760716038769	.084601047725072	.514338135256817	.079793701485202	-.634588422896403	-.270903648643735	-.480227385659824	-.532959460179943	-.568442032591272	-.153687208923811	-.180567953059339	-.283733848855014
15	2	-.744666391881105	-.993149450956179	.167066517794609	-.543173219804472	-.828138705713979	.243487902057142	-.0838316409764186	-.471409633168219	-.289760716038769	.347107169494014	.156069305273959	2.43189440208313	-.211855405692174	-.270903648643735	-.480227385659824	-.532959460179943	.774489326736378	-.153687208923811	-.180567953059339	-.283733848855014
15	2	.571420513464722	.40907108287445	.491931995425201	.280477208199894	1.00270658061164	-.60373894963464	-.0838316409764186	-.844225666228693	-.289760716038769	-.965423439350697	-.56046835469176	.079793701485202	.633610628716284	-.270903648643735	-.480227385659824	1.20822043869508	.774489326736378	-.153687208923811	-.180567953059339	-.283733848855014
15	2	-1.09562289997333	-.993149450956179	-.157798959835983	-1.36682364780884	-.828138705713979	-.60373894963464	-.639519741554345	-.844225666228693	.108353318603481	.084601047725072	-.56046835469176	-1.09625664881376	-.634588422896403	-.270903648643735	-.480227385659824	-.532959460179943	-.568442032591272	-.153687208923811	-.180567953059339	-.283733848855014
15	2	1.36107265667222	1.11018134978977	1.46652842831698	1.10412763620426	.392424818503103	1.02011251610794	1.21277392703874	.647038466013201	2.09892349181473	.084601047725072	.156069305273959	.079793701485202	1.90180968032897	-.270903648643735	1.58220612162756	2.94940033757011	-.568442032591272	-.153687208923811	-.180567953059339	-.283733848855014
15	2	.571420513464722	.934903783060936	-.482664437466575	1.10412763620426	-.828138705713979	-.250727761429731	-.269061007835728	.647038466013201	.108353318603481	.347107169494014	-1.27700601465748	-1.09625664881376	.210877611512055	-.270903648643735	.55098936798387	.33763048925757	-.568442032591272	-.153687208923811	-.180567953059339	-.283733848855014
15	2	.0449857513263912	.0585159494167928	.167066517794609	-.26862307713635	.392424818503103	.314090139698124	-.0838316409764186	.274222432952728	.904581387887982	1.13462553480084	-.56046835469176	-.50823147366428	.633610628716284	-.270903648643735	-.480227385659824	2.0788103881326	-.568442032591272	-.153687208923811	-.180567953059339	-.283733848855014
15	2	-.393709883788885	-.292039184040865	-.482664437466575	-.26862307713635	-.217856943605438	.596499090262051	.471856459601507	.647038466013201	.108353318603481	.872119413031899	-.56046835469176	1.25584405178417	-.211855405692174	-.270903648643735	-.480227385659824	.33763048925757	-.568442032591272	-.153687208923811	-.180567953059339	-.283733848855014
15	2	-.920144645927215	-.817871884227351	.167066517794609	-1.36682364780884	-.828138705713979	-.391932236711695	-.454290374695036	-.0985936001077458	-.289760716038769	.347107169494014	-.918737184674619	-.50823147366428	-.634588422896403	-.270903648643735	-.480227385659824	-.532959460179943	-.568442032591272	-.153687208923811	-.180567953059339	-.283733848855014
15	2	-.130492502719719	-.116761617312036	-.157798959835983	-.26862307713635	.392424818503103	-.533136711993658	-.269061007835728	.274222432952728	-.687874750681019	-.702917317581755	-.202199524708901	-1.09625664881376	-.634588422896403	-.270903648643735	-.480227385659824	-.532959460179943	-.568442032591272	-.153687208923811	-.180567953059339	-.283733848855014
15	2	-.744666391881105	-.817871884227351	-.482664437466575	-.26862307713635	-.828138705713979	-1.16855685076249	-1.56566657585089	.274222432952728	.108353318603481	-.440411195812813	-1.9935436746232	-1.09625664881376	-.211855405692174	-.270903648643735	-.480227385659824	.33763048925757	-.568442032591272	-.153687208923811	-.180567953059339	-.283733848855014
15	2	.132724878349446	-.116761617312036	2.11625938357816	-.817723362472594	-.828138705713979	-1.23915908840348	-1.19520784213227	-.471409633168219	-.289760716038769	-.965423439350697	-1.63527484464034	-.50823147366428	-.634588422896403	-.270903648643735	-.480227385659824	-.532959460179943	-.568442032591272	-.153687208923811	-.180567953059339	-.283733848855014
15	2	3.02811607011027	2.86295701707805	2.11625938357816	2.20232820687675	2.22327010482873	.808305803184996	.286627092742199	1.01985449907367	.904581387887982	.347107169494014	.514338135256817	1.25584405178417	-.634588422896403	-.270903648643735	-.480227385659824	-.532959460179943	-.568442032591272	-.153687208923811	-.180567953059339	-.283733848855014
15	2	-.305970756765829	-.467316750769693	1.14166295068638	-.817723362472594	-.828138705713979	-.674341187275622	-.454290374695036	-.0985936001077458	-.289760716038769	-.702917317581755	-1.27700601465748	.079793701485202	-.211855405692174	-.270903648643735	-.480227385659824	.33763048925757	-.568442032591272	-.153687208923811	-.180567953059339	-.283733848855014
15	2	-1.00788377295027	-1.16842701768501	-.157798959835983	-.817723362472594	-.828138705713979	-1.30976132604446	-.639519741554345	-1.58985773234964	-1.08598878532327	-.965423439350697	-1.63527484464034	.079793701485202	.210877611512055	-.270903648643735	.55098936798387	-.532959460179943	.774489326736378	-.153687208923811	-.180567953059339	-.283733848855014
15	2	1.9752465458336	1.81129161670508	1.46652842831698	1.37867777887238	1.61298834272019	-.60373894963464	-.454290374695036	-.844225666228693	-.289760716038769	.084601047725072	-1.27700601465748	.079793701485202	-.634588422896403	-.270903648643735	-.480227385659824	-.532959460179943	-.568442032591272	-.153687208923811	-.180567953059339	-.283733848855014
15	2	-.305970756765829	-.292039184040865	.167066517794609	-.26862307713635	-.828138705713979	-.180125523788749	-.454290374695036	-.0985936001077458	-.289760716038769	.872119413031899	-.56046835469176	-.50823147366428	-.634588422896403	-.270903648643735	-.480227385659824	-.532959460179943	-.568442032591272	-.153687208923811	-.180567953059339	-.283733848855014
15	2	.395942259418612	1.28545891651859	-.482664437466575	.00592706553177224	-.828138705713979	.0316811891341962	.471856459601507	-.0985936001077458	-1.08598878532327	.347107169494014	-.202199524708901	.079793701485202	.210877611512055	1.56388503172663	-.480227385659824	.33763048925757	.774489326736378	-.153687208923811	-.180567953059339	2.5801011858917
15	2	-1.09562289997333	-1.16842701768501	-1.13239539272776	-.26862307713635	-.828138705713979	-.0389210485067856	-.0838316409764186	-.844225666228693	-.687874750681019	1.39713165656978	-.56046835469176	.079793701485202	-.634588422896403	-.270903648643735	-.480227385659824	-.532959460179943	-.568442032591272	-.153687208923811	-.180567953059339	-.283733848855014
15	2	-.393709883788885	-.116761617312036	-.157798959835983	-.543173219804472	-.828138705713979	.314090139698124	-.0838316409764186	.647038466013201	.904581387887982	1.39713165656978	-1.27700601465748	-.50823147366428	.210877611512055	-.270903648643735	-.480227385659824	-.532959460179943	2.11742068606403	-.153687208923811	-.180567953059339	-.283733848855014
15	2	-.305970756765829	-1.16842701768501	.167066517794609	.280477208199894	1.00270658061164	-2.22759041537722	-1.7508959427102	-1.96267376541011	-1.48410281996552	-2.01544792642647	-1.27700601465748	-1.09625664881376	-.634588422896403	-.270903648643735	-.480227385659824	-.532959460179943	-.568442032591272	-.153687208923811	-.180567953059339	-.283733848855014
15	2	-.569188137834995	-1.16842701768501	.491931995425201	.00592706553177224	-.828138705713979	-1.59217027660839	-1.7508959427102	-.844225666228693	-.289760716038769	-.965423439350697	-1.63527484464034	-1.09625664881376	-.634588422896403	-.270903648643735	-.480227385659824	-.532959460179943	-.568442032591272	-.153687208923811	-.180567953059339	-.283733848855014
15	2	.308203132395557	.40907108287445	.491931995425201	.00592706553177224	-.217856943605438	-1.73337475189035	-1.56566657585089	-.844225666228693	-.687874750681019	-1.49043568288858	-1.63527484464034	-1.09625664881376	-.634588422896403	-.270903648643735	-.480227385659824	-.532959460179943	-.568442032591272	-.153687208923811	-.180567953059339	-.283733848855014
15	2	.571420513464722	1.28545891651859	-.482664437466575	.555027350868016	-.828138705713979	-1.73337475189035	-1.56566657585089	-1.21704169928917	.108353318603481	-1.22792956111964	-2.35181250460606	-1.09625664881376	-.634588422896403	-.270903648643735	-.480227385659824	-.532959460179943	-.568442032591272	-.153687208923811	-.180567953059339	-.283733848855014
15	2	.746898767510833	.759626216332108	.816797473055793	-.817723362472594	2.83355186693727	.0316811891341962	-.0838316409764186	-.844225666228693	.904581387887982	-.440411195812813	.872606965239677	.079793701485202	1.47907666312474	-.270903648643735	1.58220612162756	2.0788103881326	-.568442032591272	-.153687208923811	-.180567953059339	-.283733848855014
15	2	-.83240551890416	-.642594317498522	-.157798959835983	-1.09227350514072	-.828138705713979	-.956750137839549	-1.38043720899158	-1.21704169928917	.506467353245732	-.965423439350697	.514338135256817	-1.09625664881376	.210877611512055	-.270903648643735	-.480227385659824	.33763048925757	.774489326736378	-.153687208923811	-.180567953059339	-.283733848855014
15	2	-.569188137834995	.0585159494167928	-1.13239539272776	-.543173219804472	-.828138705713979	-.462534474352676	-1.19520784213227	1.39267053213415	-.289760716038769	-.17790507404387	-1.27700601465748	.667818876634684	-.211855405692174	.646490691541446	-.480227385659824	.33763048925757	-.568442032591272	-.153687208923811	-.180567953059339	1.14818366851834
15	2	.308203132395557	.584348649603279	-.482664437466575	.555027350868016	-.217856943605438	-.815545662557586	-1.19520784213227	-1.21704169928917	-1.08598878532327	.872119413031899	-.202199524708901	-1.09625664881376	-.634588422896403	-.270903648643735	-.480227385659824	-.532959460179943	-.568442032591272	-.153687208923811	-.180567953059339	-.283733848855014
15	2	-.569188137834995	-1.16842701768501	-.157798959835983	.555027350868016	-.828138705713979	-.744943424916604	-1.7508959427102	-.844225666228693	-1.48410281996552	.084601047725072	.872606965239677	1.25584405178417	-.634588422896403	-.270903648643735	-.480227385659824	-.532959460179943	-.568442032591272	-.153687208923811	-.180567953059339	-.283733848855014
15	2	1.36107265667222	.934903783060936	.816797473055793	2.47687834954487	-.828138705713979	1.44372594195383	2.13892076133529	-.0985936001077458	1.30269542253023	-.17790507404387	1.23087579522254	1.84386922693365	.210877611512055	-.270903648643735	-.480227385659824	1.20822043869508	-.568442032591272	-.153687208923811	-.180567953059339	-.283733848855014
15	2	.395942259418612	.759626216332108	.167066517794609	.00592706553177224	-.217856943605438	1.37312370431285	1.39800329389805	1.01985449907367	1.70080945717248	.347107169494014	.872606965239677	.667818876634684	2.3245426975332	.646490691541446	2.61342287527126	1.20822043869508	2.11742068606403	-.153687208923811	-.180567953059339	1.14818366851834
15	2	-.218231629742774	.233793516145622	-.807529915097167	.00592706553177224	-.828138705713979	.455294614980087	1.02754456017943	-.844225666228693	1.30269542253023	-.965423439350697	.872606965239677	.667818876634684	-.634588422896403	-.270903648643735	-.480227385659824	-.532959460179943	-.568442032591272	-.153687208923811	-.180567953059339	-.283733848855014
15	2	-.48144901081194	-.817871884227351	.491931995425201	-.543173219804472	-.217856943605438	-.674341187275622	-.824749108413654	-.0985936001077458	.108353318603481	-.17790507404387	-.918737184674619	-1.09625664881376	-.634588422896403	-.270903648643735	-.480227385659824	-.532959460179943	-.568442032591272	-.153687208923811	-.180567953059339	-.283733848855014
15	2	.659159640487777	.40907108287445	1.79139390594757	-.26862307713635	.392424818503103	-.674341187275622	-.0838316409764186	-.0985936001077458	-.289760716038769	-1.75294180465752	-.202199524708901	-.50823147366428	-.634588422896403	-.270903648643735	-.480227385659824	-.532959460179943	-.568442032591272	-.153687208923811	-.180567953059339	-.283733848855014
15	2	-.744666391881105	-.817871884227351	.167066517794609	-1.36682364780884	.392424818503103	-1.16855685076249	-1.56566657585089	1.01985449907367	-1.48410281996552	-1.49043568288858	-.202199524708901	-.50823147366428	4.43820778355434	-.270903648643735	5.70707313620234	2.94940033757011	2.11742068606403	-.153687208923811	-.180567953059339	-.283733848855014
15	2	.483681386441667	.759626216332108	.167066517794609	.00592706553177224	.392424818503103	-.250727761429731	-.0838316409764186	-1.21704169928917	.108353318603481	.609613291262956	-.56046835469176	-.50823147366428	-.211855405692174	-.270903648643735	-.480227385659824	.33763048925757	-.568442032591272	-.153687208923811	-.180567953059339	-.283733848855014
15	2	1.9752465458336	.934903783060936	2.11625938357816	1.6532279215405	2.83355186693727	-1.94518146481329	-1.56566657585089	-1.21704169928917	-1.08598878532327	-2.01544792642647	-1.27700601465748	-1.09625664881376	-.634588422896403	-.270903648643735	-.480227385659824	-.532959460179943	-.568442032591272	-.153687208923811	-.180567953059339	-.283733848855014
15	2	-.744666391881105	-.993149450956179	-1.13239539272776	.555027350868016	-.828138705713979	-2.43939712830017	-1.7508959427102	-1.96267376541011	-1.48410281996552	-2.01544792642647	-2.35181250460606	-1.09625664881376	-.634588422896403	-.270903648643735	-.480227385659824	-.532959460179943	-.568442032591272	-.153687208923811	-.180567953059339	-.283733848855014
15	2	.220464005372502	.40907108287445	.167066517794609	.00592706553177224	-.217856943605438	-2.22759041537722	-1.19520784213227	-1.96267376541011	-1.48410281996552	-2.01544792642647	-2.35181250460606	-1.09625664881376	-.634588422896403	-.270903648643735	-.480227385659824	-.532959460179943	-.568442032591272	-.153687208923811	-.180567953059339	-.283733848855014
15	2	.0449857513263912	.233793516145622	.491931995425201	-1.36682364780884	1.61298834272019	-1.09795461312151	-.824749108413654	-1.21704169928917	-.289760716038769	-.17790507404387	-1.63527484464034	-1.09625664881376	-.211855405692174	-.270903648643735	-.480227385659824	.33763048925757	-.568442032591272	-.153687208923811	-.180567953059339	-.283733848855014
15	2	-1.00788377295027	-.292039184040865	-1.13239539272776	-1.36682364780884	-.828138705713979	-1.23915908840348	-1.19520784213227	-1.58985773234964	.108353318603481	-.440411195812813	-1.27700601465748	-1.09625664881376	2.3245426975332	-.270903648643735	3.64463962891495	1.20822043869508	.774489326736378	-.153687208923811	-.180567953059339	-.283733848855014
16	2	.571420513464722	.584348649603279	.167066517794609	.280477208199894	1.00270658061164	-.60373894963464	-1.00997847527296	.647038466013201	.108353318603481	.609613291262956	-1.9935436746232	-1.09625664881376	3.17000873194166	-.270903648643735	1.58220612162756	2.94940033757011	3.46035204539168	-.153687208923811	-.180567953059339	-.283733848855014
16	2	2.67715956201805	3.03823458380688	.167066517794609	2.47687834954487	2.22327010482873	2.78516845713249	2.32415012819459	1.39267053213415	2.09892349181473	2.18465002187661	1.94741345518825	2.43189440208313	-.634588422896403	-.270903648643735	-.480227385659824	-.532959460179943	-.568442032591272	-.153687208923811	-.180567953059339	-.283733848855014
16	2	-.48144901081194	-.116761617312036	-1.13239539272776	.00592706553177224	-.828138705713979	.314090139698124	.657085826460816	-.0985936001077458	-.289760716038769	-.440411195812813	1.23087579522254	.079793701485202	2.3245426975332	-.270903648643735	2.61342287527126	1.20822043869508	2.11742068606403	-.153687208923811	-.180567953059339	-.283733848855014
16	2	.0449857513263912	-.642594317498522	.816797473055793	.555027350868016	-.217856943605438	.243487902057142	-.0838316409764186	.274222432952728	.108353318603481	-.17790507404387	1.23087579522254	.079793701485202	-.634588422896403	-.270903648643735	-.480227385659824	-.532959460179943	-.568442032591272	-.153687208923811	-.180567953059339	-.283733848855014
16	2	1.01011614858	.40907108287445	1.14166295068638	1.10412763620426	1.00270658061164	-1.09795461312151	-1.19520784213227	-1.21704169928917	-.289760716038769	-.17790507404387	-1.27700601465748	-.50823147366428	-.211855405692174	-.270903648643735	-.480227385659824	.33763048925757	-.568442032591272	-.153687208923811	-.180567953059339	-.283733848855014
16	2	-1.35884028104249	-.817871884227351	-1.78212634798894	-1.09227350514072	-.828138705713979	-.886147900198567	-.454290374695036	-.0985936001077458	.904581387887982	-1.75294180465752	-1.27700601465748	-1.09625664881376	-.634588422896403	-.270903648643735	-.480227385659824	-.532959460179943	-.568442032591272	-.153687208923811	-.180567953059339	-.283733848855014
16	2	-.569188137834995	-.993149450956179	-.157798959835983	.280477208199894	-.828138705713979	1.37312370431285	.471856459601507	1.01985449907367	1.70080945717248	1.65963777833873	.514338135256817	1.25584405178417	-.634588422896403	-.270903648643735	-.480227385659824	-.532959460179943	-.568442032591272	-.153687208923811	-.180567953059339	-.283733848855014
16	2	2.06298567285666	1.81129161670508	.816797473055793	1.92777806420863	2.22327010482873	2.3615550312866	2.5093794950539	1.01985449907367	1.30269542253023	2.18465002187661	1.94741345518825	.079793701485202	2.74727571473743	-.270903648643735	3.64463962891495	1.20822043869508	2.11742068606403	-.153687208923811	-.180567953059339	-.283733848855014
16	2	2.41394218094888	1.81129161670508	1.79139390594757	3.02597863488112	.392424818503103	3.77359978410623	3.43552632935045	2.51111863131557	3.29326559574148	2.18465002187661	1.94741345518825	3.60794475238209	1.90180968032897	2.48127937191181	1.58220612162756	1.20822043869508	2.11742068606403	-.153687208923811	-.180567953059339	4.01201870326506
16	2	.0449857513263912	.0585159494167928	.167066517794609	.280477208199894	-.828138705713979	.667101327903033	.471856459601507	1.01985449907367	.108353318603481	.347107169494014	.872606965239677	.079793701485202	-.634588422896403	-.270903648643735	-.480227385659824	-.532959460179943	-.568442032591272	-.153687208923811	-.180567953059339	-.283733848855014
16	2	.659159640487777	.40907108287445	1.14166295068638	.829577493536138	-.828138705713979	1.16131699138991	1.21277392703874	.274222432952728	2.09892349181473	.084601047725072	.872606965239677	.667818876634684	-.634588422896403	-.270903648643735	-.480227385659824	-.532959460179943	-.568442032591272	-.153687208923811	-.180567953059339	-.283733848855014
16	2	-.83240551890416	-.993149450956179	-.807529915097167	.00592706553177224	-.828138705713979	.455294614980087	.842315193320125	-.0985936001077458	.506467353245732	-.440411195812813	.514338135256817	.667818876634684	-.634588422896403	-.270903648643735	-.480227385659824	-.532959460179943	-.568442032591272	-.153687208923811	-.180567953059339	-.283733848855014
16	2	1.44881178369527	1.46073648324742	1.14166295068638	1.10412763620426	.392424818503103	1.86733936779972	1.95369139447598	1.39267053213415	1.70080945717248	.084601047725072	.872606965239677	3.01991957723261	-.211855405692174	-.270903648643735	-.480227385659824	.33763048925757	-.568442032591272	-.153687208923811	-.180567953059339	-.283733848855014
16	2	.834637894533887	1.28545891651859	-.482664437466575	-.26862307713635	2.83355186693727	.737703565544014	.471856459601507	1.01985449907367	-.289760716038769	1.39713165656978	.156069305273959	.079793701485202	.633610628716284	.646490691541446	-.480227385659824	1.20822043869508	.774489326736378	-.153687208923811	-.180567953059339	1.14818366851834
16	2	-.130492502719719	1.11018134978977	-1.78212634798894	-.817723362472594	.392424818503103	.596499090262051	.842315193320125	.274222432952728	.506467353245732	.084601047725072	-.202199524708901	1.25584405178417	-.211855405692174	-.270903648643735	.55098936798387	-.532959460179943	-.568442032591272	-.153687208923811	-.180567953059339	-.283733848855014
16	2	-.65692726485805	-.993149450956179	.167066517794609	-.26862307713635	-.828138705713979	-.886147900198567	-.454290374695036	-.844225666228693	-.289760716038769	-.965423439350697	-1.27700601465748	.079793701485202	1.90180968032897	-.270903648643735	1.58220612162756	2.0788103881326	.774489326736378	-.153687208923811	-.180567953059339	-.283733848855014
16	2	-.48144901081194	-.642594317498522	1.14166295068638	-1.09227350514072	-.828138705713979	.17288566441616	.286627092742199	-.844225666228693	.108353318603481	1.13462553480084	-.202199524708901	-.50823147366428	-.634588422896403	1.56388503172663	-.480227385659824	-.532959460179943	-.568442032591272	-.153687208923811	-.180567953059339	2.5801011858917
16	2	.132724878349446	-.292039184040865	.167066517794609	.555027350868016	.392424818503103	1.37312370431285	.471856459601507	1.39267053213415	1.30269542253023	1.65963777833873	.514338135256817	1.25584405178417	-.634588422896403	-.270903648643735	-.480227385659824	-.532959460179943	-.568442032591272	-.153687208923811	-.180567953059339	-.283733848855014
16	2	1.44881178369527	.759626216332108	1.46652842831698	1.6532279215405	1.00270658061164	1.23191922903089	.842315193320125	1.01985449907367	.904581387887982	1.39713165656978	1.58914462520539	-1.09625664881376	.633610628716284	-.270903648643735	-.480227385659824	.33763048925757	2.11742068606403	-.153687208923811	-.180567953059339	-.283733848855014
16	2	-.744666391881105	-.467316750769693	-.807529915097167	-.543173219804472	-.828138705713979	.808305803184996	.842315193320125	-.0985936001077458	.904581387887982	.872119413031899	.514338135256817	.079793701485202	-.634588422896403	-.270903648643735	-.480227385659824	-.532959460179943	-.568442032591272	-.153687208923811	-.180567953059339	-.283733848855014
16	2	2.23846392690277	2.68767945034922	-.157798959835983	1.92777806420863	2.22327010482873	1.37312370431285	1.39800329389805	2.13830259825509	-.289760716038769	.347107169494014	1.23087579522254	1.25584405178417	5.2836738179628	1.56388503172663	4.67585638255864	4.69058023644514	3.46035204539168	-.153687208923811	-.180567953059339	2.5801011858917
16	2	1.01011614858	1.11018134978977	-.807529915097167	1.6532279215405	1.00270658061164	2.43215726892758	3.25029696249114	1.01985449907367	1.70080945717248	.609613291262956	1.58914462520539	1.84386922693365	1.05634364592051	.646490691541446	1.58220612162756	.33763048925757	.774489326736378	-.153687208923811	3.11797620353168	-.283733848855014
16	2	2.41394218094888	1.98656918343391	1.46652842831698	2.75142849221299	1.00270658061164	2.50275950656856	2.69460886191321	1.76548656519462	1.70080945717248	2.18465002187661	1.94741345518825	-1.09625664881376	3.59274174914589	-.270903648643735	2.61342287527126	4.69058023644514	.774489326736378	-.153687208923811	-.180567953059339	-.283733848855014
16	2	.308203132395557	.0585159494167928	.491931995425201	.280477208199894	.392424818503103	-.321329999070713	-1.00997847527296	-.844225666228693	-1.48410281996552	1.13462553480084	.872606965239677	.079793701485202	-.634588422896403	-.270903648643735	-.480227385659824	-.532959460179943	-.568442032591272	-.153687208923811	-.180567953059339	-.283733848855014
16	2	-.305970756765829	-.467316750769693	-.807529915097167	.280477208199894	.392424818503103	.667101327903033	.657085826460816	.647038466013201	.108353318603481	.347107169494014	.872606965239677	.079793701485202	.633610628716284	.646490691541446	-.480227385659824	1.20822043869508	.774489326736378	-.153687208923811	-.180567953059339	1.14818366851834
16	2	.483681386441667	.233793516145622	-.157798959835983	.555027350868016	1.61298834272019	.102283426775178	.286627092742199	-.844225666228693	.506467353245732	-.702917317581755	1.23087579522254	.079793701485202	.210877611512055	-.270903648643735	-.480227385659824	.33763048925757	.774489326736378	-.153687208923811	-.180567953059339	-.283733848855014
16	2	1.79976829178749	1.11018134978977	.816797473055793	1.92777806420863	2.83355186693727	1.02011251610794	1.39800329389805	-.471409633168219	1.30269542253023	.084601047725072	1.23087579522254	.667818876634684	-.634588422896403	-.270903648643735	-.480227385659824	-.532959460179943	-.568442032591272	-.153687208923811	-.180567953059339	-.283733848855014
16	2	-.744666391881105	-.993149450956179	.491931995425201	-.817723362472594	-.828138705713979	.384692377339105	-.269061007835728	.274222432952728	-.289760716038769	1.39713165656978	.514338135256817	.079793701485202	-.634588422896403	-.270903648643735	-.480227385659824	-.532959460179943	-.568442032591272	-.153687208923811	-.180567953059339	-.283733848855014
16	2	-.920144645927215	-.642594317498522	-.482664437466575	-1.09227350514072	-.828138705713979	-.250727761429731	-.0838316409764186	-.844225666228693	-.687874750681019	.084601047725072	.156069305273959	.079793701485202	-.634588422896403	-.270903648643735	-.480227385659824	-.532959460179943	-.568442032591272	-.153687208923811	-.180567953059339	-.283733848855014
16	2	1.09785527560305	1.11018134978977	.816797473055793	.829577493536138	.392424818503103	1.09071475374892	1.02754456017943	-.0985936001077458	1.30269542253023	1.13462553480084	.872606965239677	.079793701485202	-.211855405692174	-.270903648643735	.55098936798387	-.532959460179943	-.568442032591272	-.153687208923811	-.180567953059339	-.283733848855014
16	2	-.83240551890416	-.467316750769693	-1.78212634798894	.00592706553177224	-.828138705713979	1.09071475374892	1.02754456017943	.647038466013201	-.289760716038769	1.39713165656978	1.23087579522254	.079793701485202	-.634588422896403	-.270903648643735	-.480227385659824	-.532959460179943	-.568442032591272	-.153687208923811	-.180567953059339	-.283733848855014
16	2	-1.18336202699638	-.993149450956179	-1.78212634798894	-.543173219804472	-.217856943605438	.243487902057142	.286627092742199	-.844225666228693	-.289760716038769	.609613291262956	.872606965239677	.079793701485202	1.05634364592051	-.270903648643735	1.58220612162756	.33763048925757	.774489326736378	-.153687208923811	-.180567953059339	-.283733848855014
16	2	.220464005372502	-.116761617312036	.816797473055793	.00592706553177224	.392424818503103	.17288566441616	.10139772588289	-.471409633168219	.108353318603481	-.440411195812813	.872606965239677	1.25584405178417	.210877611512055	-.270903648643735	.55098936798387	.33763048925757	-.568442032591272	-.153687208923811	-.180567953059339	-.283733848855014
16	2	1.71202916476444	1.81129161670508	1.46652842831698	.829577493536138	1.00270658061164	1.16131699138991	1.21277392703874	.274222432952728	.904581387887982	.609613291262956	1.23087579522254	.667818876634684	.633610628716284	-.270903648643735	-.480227385659824	1.20822043869508	.774489326736378	-.153687208923811	-.180567953059339	-.283733848855014
16	2	-.305970756765829	-.116761617312036	-.157798959835983	-.26862307713635	-.828138705713979	.737703565544014	1.21277392703874	.274222432952728	.108353318603481	-.702917317581755	.872606965239677	1.84386922693365	-.634588422896403	-.270903648643735	-.480227385659824	-.532959460179943	-.568442032591272	-.153687208923811	-.180567953059339	-.283733848855014
16	2	-.83240551890416	-.642594317498522	-.482664437466575	-.817723362472594	-.828138705713979	1.65553265487678	3.06506759563183	.647038466013201	2.09892349181473	-.965423439350697	1.58914462520539	-.50823147366428	.633610628716284	.646490691541446	-.480227385659824	1.20822043869508	.774489326736378	-.153687208923811	3.11797620353168	-.283733848855014
16	2	1.27333352964916	1.28545891651859	1.46652842831698	.829577493536138	-.217856943605438	1.5849304172358	1.58323266075736	1.01985449907367	1.70080945717248	.084601047725072	.872606965239677	2.43189440208313	-.634588422896403	-.270903648643735	-.480227385659824	-.532959460179943	-.568442032591272	-.153687208923811	-.180567953059339	-.283733848855014
16	2	.659159640487777	.584348649603279	1.79139390594757	.00592706553177224	-.828138705713979	-.250727761429731	-.269061007835728	-.471409633168219	.108353318603481	.084601047725072	-.56046835469176	.079793701485202	-.634588422896403	-.270903648643735	-.480227385659824	-.532959460179943	-.568442032591272	-.153687208923811	-.180567953059339	-.283733848855014
16	2	.571420513464722	.40907108287445	1.14166295068638	.00592706553177224	.392424818503103	1.16131699138991	.842315193320125	1.01985449907367	1.70080945717248	.084601047725072	.872606965239677	1.25584405178417	-.634588422896403	-.270903648643735	-.480227385659824	-.532959460179943	-.568442032591272	-.153687208923811	-.180567953059339	-.283733848855014
16	2	.0449857513263912	.759626216332108	-1.45726087035835	.555027350868016	-.828138705713979	.878908040825978	-.0838316409764186	.647038466013201	1.30269542253023	1.39713165656978	.514338135256817	.667818876634684	.633610628716284	-.270903648643735	.55098936798387	.33763048925757	.774489326736378	-.153687208923811	-.180567953059339	-.283733848855014
16	2	-.0427533756966638	.0585159494167928	.167066517794609	-.26862307713635	-.217856943605438	.596499090262051	1.02754456017943	.274222432952728	.506467353245732	.084601047725072	.514338135256817	-.50823147366428	-.634588422896403	-.270903648643735	-.480227385659824	-.532959460179943	-.568442032591272	-.153687208923811	-.180567953059339	-.283733848855014
16	2	-.920144645927215	-.817871884227351	-.157798959835983	-1.09227350514072	-.828138705713979	-.533136711993658	-.454290374695036	-.0985936001077458	-.289760716038769	-.17790507404387	-.56046835469176	-1.09625664881376	-.634588422896403	-.270903648643735	-.480227385659824	-.532959460179943	-.568442032591272	-.153687208923811	-.180567953059339	-.283733848855014
16	2	2.15072479987972	1.81129161670508	1.14166295068638	1.6532279215405	2.83355186693727	.243487902057142	.471856459601507	1.01985449907367	.506467353245732	-.17790507404387	-.56046835469176	-.50823147366428	.633610628716284	-.270903648643735	.55098936798387	.33763048925757	.774489326736378	-.153687208923811	-.180567953059339	-.283733848855014
16	2	-1.18336202699638	-.993149450956179	-.482664437466575	-1.36682364780884	-.828138705713979	-.533136711993658	-.454290374695036	-.844225666228693	.108353318603481	-.702917317581755	-.202199524708901	.079793701485202	-.211855405692174	-.270903648643735	-.480227385659824	-.532959460179943	.774489326736378	-.153687208923811	-.180567953059339	-.283733848855014
16	2	.922377021556943	.934903783060936	1.14166295068638	.00592706553177224	1.00270658061164	-.250727761429731	-.269061007835728	-.471409633168219	.904581387887982	-.17790507404387	-.56046835469176	-.50823147366428	.210877611512055	-.270903648643735	-.480227385659824	.33763048925757	.774489326736378	-.153687208923811	-.180567953059339	-.283733848855014
16	2	-.744666391881105	-.993149450956179	-.807529915097167	-.543173219804472	1.00270658061164	.455294614980087	-.269061007835728	1.76548656519462	.506467353245732	.609613291262956	.156069305273959	-.50823147366428	-.634588422896403	-.270903648643735	-.480227385659824	-.532959460179943	-.568442032591272	-.153687208923811	-.180567953059339	-.283733848855014
16	2	-.65692726485805	-.642594317498522	.491931995425201	-1.09227350514072	-.828138705713979	-.886147900198567	-.454290374695036	-.844225666228693	-.289760716038769	-.965423439350697	-1.27700601465748	.079793701485202	-.634588422896403	-.270903648643735	-.480227385659824	-.532959460179943	-.568442032591272	-.153687208923811	-.180567953059339	-.283733848855014
16	2	-.305970756765829	-.642594317498522	.491931995425201	.00592706553177224	-.828138705713979	.525896852621069	.286627092742199	1.01985449907367	-.687874750681019	1.39713165656978	.156069305273959	-.50823147366428	-.634588422896403	-.270903648643735	-.480227385659824	-.532959460179943	-.568442032591272	-.153687208923811	-.180567953059339	-.283733848855014
16	2	-1.00788377295027	-.467316750769693	-1.45726087035835	-.817723362472594	-.828138705713979	.243487902057142	-.269061007835728	-.471409633168219	.108353318603481	1.39713165656978	.156069305273959	.079793701485202	-.634588422896403	-.270903648643735	-.480227385659824	-.532959460179943	-.568442032591272	-.153687208923811	-.180567953059339	-.283733848855014
16	2	-1.44657940806555	-1.16842701768501	-1.13239539272776	-1.36682364780884	-.828138705713979	-1.5215680389674	-1.00997847527296	-.844225666228693	-1.48410281996552	-1.22792956111964	-1.27700601465748	-1.09625664881376	-.634588422896403	-.270903648643735	-.480227385659824	-.532959460179943	-.568442032591272	-.153687208923811	-.180567953059339	-.283733848855014
16	2	-1.09562289997333	-.993149450956179	-.482664437466575	-1.09227350514072	-.828138705713979	-.744943424916604	-.824749108413654	.647038466013201	-1.08598878532327	-.702917317581755	-.202199524708901	-1.09625664881376	-.634588422896403	-.270903648643735	-.480227385659824	-.532959460179943	-.568442032591272	-.153687208923811	-.180567953059339	-.283733848855014
16	2	2.58942043499499	3.03823458380688	-1.78212634798894	3.57507892021736	2.83355186693727	-1.30976132604446	-1.19520784213227	1.76548656519462	-1.08598878532327	-1.49043568288858	-2.35181250460606	-1.09625664881376	-.211855405692174	-.270903648643735	.55098936798387	-.532959460179943	-.568442032591272	-.153687208923811	-.180567953059339	-.283733848855014
16	2	-.0427533756966638	-.292039184040865	.491931995425201	.280477208199894	-.828138705713979	-1.5215680389674	-1.7508959427102	-.844225666228693	-1.48410281996552	-.440411195812813	-1.27700601465748	-.50823147366428	.210877611512055	-.270903648643735	.55098936798387	-.532959460179943	.774489326736378	-.153687208923811	-.180567953059339	-.283733848855014
16	2	-.744666391881105	-.817871884227351	-.807529915097167	-.543173219804472	.392424818503103	-.744943424916604	-1.38043720899158	1.39267053213415	.506467353245732	-2.01544792642647	.514338135256817	-1.09625664881376	-.634588422896403	-.270903648643735	-.480227385659824	-.532959460179943	-.568442032591272	-.153687208923811	-.180567953059339	-.283733848855014
16	2	2.06298567285666	2.51240188362039	1.14166295068638	.829577493536138	1.61298834272019	-1.80397698953133	-1.38043720899158	-1.21704169928917	-.687874750681019	-2.01544792642647	-1.9935436746232	.079793701485202	-.634588422896403	-.270903648643735	-.480227385659824	-.532959460179943	-.568442032591272	-.153687208923811	-.180567953059339	-.283733848855014
16	2	-.130492502719719	.40907108287445	-1.13239539272776	.00592706553177224	-.217856943605438	-.180125523788749	-1.19520784213227	1.39267053213415	-1.08598878532327	.872119413031899	-.202199524708901	.079793701485202	2.74727571473743	.646490691541446	1.58220612162756	2.94940033757011	2.11742068606403	-.153687208923811	-.180567953059339	1.14818366851834
16	2	2.06298567285666	1.46073648324742	2.11625938357816	1.6532279215405	1.61298834272019	1.02011251610794	.657085826460816	1.76548656519462	1.30269542253023	.084601047725072	.872606965239677	.079793701485202	-.211855405692174	-.270903648643735	.55098936798387	-.532959460179943	-.568442032591272	-.153687208923811	-.180567953059339	-.283733848855014
16	2	-.130492502719719	-.116761617312036	1.79139390594757	-1.36682364780884	-.828138705713979	.525896852621069	1.21277392703874	-.0985936001077458	.108353318603481	.347107169494014	.156069305273959	-.50823147366428	-.634588422896403	.646490691541446	-.480227385659824	-.532959460179943	-.568442032591272	-.153687208923811	-.180567953059339	1.14818366851834
16	2	1.36107265667222	1.11018134978977	1.46652842831698	.829577493536138	1.00270658061164	1.09071475374892	.471856459601507	1.39267053213415	-.687874750681019	1.13462553480084	1.58914462520539	1.25584405178417	-.634588422896403	-.270903648643735	-.480227385659824	-.532959460179943	-.568442032591272	-.153687208923811	-.180567953059339	-.283733848855014
16	2	-.0427533756966638	.584348649603279	-.482664437466575	-.817723362472594	.392424818503103	1.86733936779972	2.87983822877252	2.51111863131557	-.687874750681019	.084601047725072	1.94741345518825	.079793701485202	.633610628716284	-.270903648643735	.55098936798387	.33763048925757	.774489326736378	-.153687208923811	-.180567953059339	-.283733848855014
16	2	1.88750741881055	1.81129161670508	1.14166295068638	2.20232820687675	-.217856943605438	1.23191922903089	.286627092742199	2.13830259825509	.904581387887982	2.18465002187661	.514338135256817	-1.09625664881376	1.05634364592051	-.270903648643735	.55098936798387	1.20822043869508	.774489326736378	-.153687208923811	-.180567953059339	-.283733848855014
16	2	-1.00788377295027	-.993149450956179	-1.13239539272776	-.26862307713635	-.828138705713979	.94951027846696	.842315193320125	.274222432952728	.904581387887982	.084601047725072	1.94741345518825	.079793701485202	.633610628716284	-.270903648643735	-.480227385659824	1.20822043869508	.774489326736378	-.153687208923811	-.180567953059339	-.283733848855014
16	2	2.15072479987972	2.33712431689157	.491931995425201	1.37867777887238	2.83355186693727	2.92637293241445	3.43552632935045	2.13830259825509	3.29326559574148	1.39713165656978	1.94741345518825	-1.09625664881376	-.211855405692174	-.270903648643735	-.480227385659824	.33763048925757	-.568442032591272	-.153687208923811	-.180567953059339	-.283733848855014
16	2	-.920144645927215	-.993149450956179	-.482664437466575	-.817723362472594	-.217856943605438	-.391932236711695	-1.56566657585089	.274222432952728	.108353318603481	.609613291262956	.514338135256817	-1.09625664881376	-.634588422896403	-.270903648643735	-.480227385659824	-.532959460179943	-.568442032591272	-.153687208923811	-.180567953059339	-.283733848855014
16	2	1.09785527560305	1.11018134978977	.491931995425201	1.10412763620426	.392424818503103	-1.23915908840348	-.454290374695036	-1.21704169928917	-1.48410281996552	-2.01544792642647	.514338135256817	-1.09625664881376	-.634588422896403	-.270903648643735	-.480227385659824	-.532959460179943	-.568442032591272	-.153687208923811	-.180567953059339	-.283733848855014
16	2	-.0427533756966638	-.292039184040865	.491931995425201	-.26862307713635	.392424818503103	.596499090262051	-.0838316409764186	.274222432952728	-.687874750681019	1.39713165656978	.872606965239677	1.25584405178417	-.634588422896403	-.270903648643735	-.480227385659824	-.532959460179943	-.568442032591272	-.153687208923811	-.180567953059339	-.283733848855014
16	2	.659159640487777	.40907108287445	.491931995425201	.280477208199894	1.61298834272019	.94951027846696	.286627092742199	.647038466013201	1.30269542253023	1.39713165656978	.514338135256817	.079793701485202	-.211855405692174	-.270903648643735	-.480227385659824	.33763048925757	-.568442032591272	-.153687208923811	-.180567953059339	-.283733848855014
16	2	-.48144901081194	-.292039184040865	-.157798959835983	-.543173219804472	-.828138705713979	.102283426775178	.10139772588289	-.471409633168219	-.289760716038769	-.702917317581755	.872606965239677	1.84386922693365	-.211855405692174	-.270903648643735	-.480227385659824	.33763048925757	-.568442032591272	-.153687208923811	-.180567953059339	-.283733848855014
16	2	-.0427533756966638	-.292039184040865	.816797473055793	.00592706553177224	-.828138705713979	1.51432817959481	1.39800329389805	1.76548656519462	.904581387887982	1.65963777833873	.156069305273959	.079793701485202	.210877611512055	-.270903648643735	.55098936798387	.33763048925757	-.568442032591272	-.153687208923811	-.180567953059339	-.283733848855014
16	2	-.48144901081194	-.817871884227351	.491931995425201	-.26862307713635	-.828138705713979	.878908040825978	1.39800329389805	-.0985936001077458	1.30269542253023	-.702917317581755	.872606965239677	1.25584405178417	-.634588422896403	-.270903648643735	-.480227385659824	-.532959460179943	-.568442032591272	-.153687208923811	-.180567953059339	-.283733848855014
16	2	1.27333352964916	1.28545891651859	1.14166295068638	.280477208199894	1.61298834272019	1.23191922903089	1.02754456017943	1.01985449907367	.904581387887982	.609613291262956	.872606965239677	1.25584405178417	-.634588422896403	-.270903648643735	-.480227385659824	-.532959460179943	-.568442032591272	-.153687208923811	-.180567953059339	-.283733848855014
16	2	2.06298567285666	1.98656918343391	1.46652842831698	2.20232820687675	-.217856943605438	2.3615550312866	2.5093794950539	.647038466013201	2.89515156109923	1.13462553480084	1.58914462520539	1.25584405178417	-.211855405692174	-.270903648643735	-.480227385659824	.33763048925757	-.568442032591272	-.153687208923811	-.180567953059339	-.283733848855014
16	2	1.71202916476444	1.81129161670508	.167066517794609	1.10412763620426	2.83355186693727	.455294614980087	.657085826460816	.274222432952728	.506467353245732	.084601047725072	.872606965239677	-1.09625664881376	1.05634364592051	-.270903648643735	.55098936798387	2.0788103881326	-.568442032591272	-.153687208923811	-.180567953059339	-.283733848855014
16	2	2.50168130797194	2.16184675016274	.816797473055793	2.47687834954487	2.83355186693727	1.5849304172358	1.21277392703874	1.76548656519462	.506467353245732	1.39713165656978	.514338135256817	1.84386922693365	1.47907666312474	-.270903648643735	.55098936798387	2.0788103881326	.774489326736378	-.153687208923811	-.180567953059339	-.283733848855014
16	2	.220464005372502	.759626216332108	.167066517794609	-.26862307713635	-.828138705713979	.525896852621069	.842315193320125	-1.21704169928917	1.30269542253023	1.13462553480084	.156069305273959	-1.09625664881376	-.634588422896403	-.270903648643735	-.480227385659824	-.532959460179943	-.568442032591272	-.153687208923811	-.180567953059339	-.283733848855014
16	2	-.83240551890416	-.993149450956179	-.157798959835983	-1.09227350514072	.392424818503103	.243487902057142	-.0838316409764186	1.01985449907367	-.687874750681019	.609613291262956	.872606965239677	-1.09625664881376	.210877611512055	-.270903648643735	-.480227385659824	1.20822043869508	-.568442032591272	-.153687208923811	-.180567953059339	-.283733848855014
16	2	-.65692726485805	-.467316750769693	-.807529915097167	-.26862307713635	-.828138705713979	.102283426775178	.10139772588289	-.471409633168219	-.289760716038769	.872119413031899	-.918737184674619	1.25584405178417	-.634588422896403	-.270903648643735	-.480227385659824	-.532959460179943	-.568442032591272	-.153687208923811	-.180567953059339	-.283733848855014
16	2	-.218231629742774	-.467316750769693	.167066517794609	.280477208199894	-.828138705713979	.0316811891341962	-.0838316409764186	-.844225666228693	-.289760716038769	.609613291262956	.514338135256817	.079793701485202	-.634588422896403	-.270903648643735	-.480227385659824	-.532959460179943	-.568442032591272	-.153687208923811	-.180567953059339	-.283733848855014
16	2	.922377021556943	.934903783060936	.167066517794609	.829577493536138	1.00270658061164	.384692377339105	1.02754456017943	-.0985936001077458	-1.08598878532327	.872119413031899	.156069305273959	-.50823147366428	-.634588422896403	-.270903648643735	-.480227385659824	-.532959460179943	-.568442032591272	-.153687208923811	-.180567953059339	-.283733848855014
16	2	-.920144645927215	-.467316750769693	-1.78212634798894	-.26862307713635	-.828138705713979	-1.09795461312151	-.824749108413654	-.0985936001077458	-1.48410281996552	-.965423439350697	-.918737184674619	-.50823147366428	-.634588422896403	-.270903648643735	-.480227385659824	-.532959460179943	-.568442032591272	-.153687208923811	-.180567953059339	-.283733848855014
16	2	-.218231629742774	-.993149450956179	.816797473055793	.00592706553177224	.392424818503103	.243487902057142	.842315193320125	-.0985936001077458	-1.08598878532327	-.17790507404387	.514338135256817	.667818876634684	-.634588422896403	-.270903648643735	-.480227385659824	-.532959460179943	-.568442032591272	-.153687208923811	-.180567953059339	-.283733848855014
16	2	1.36107265667222	.934903783060936	1.14166295068638	1.6532279215405	.392424818503103	1.30252146667187	.842315193320125	1.76548656519462	1.30269542253023	1.65963777833873	.156069305273959	-.50823147366428	-.634588422896403	-.270903648643735	-.480227385659824	-.532959460179943	-.568442032591272	-.153687208923811	-.180567953059339	-.283733848855014
16	2	.834637894533887	.759626216332108	.816797473055793	.555027350868016	.392424818503103	.525896852621069	.657085826460816	-.844225666228693	.904581387887982	.872119413031899	-.202199524708901	.667818876634684	-.634588422896403	-.270903648643735	-.480227385659824	-.532959460179943	-.568442032591272	-.153687208923811	-.180567953059339	-.283733848855014
16	2	-.218231629742774	-.467316750769693	.167066517794609	-.26862307713635	.392424818503103	-.815545662557586	-.269061007835728	-.844225666228693	-.289760716038769	-.965423439350697	-1.27700601465748	.079793701485202	-.634588422896403	-.270903648643735	-.480227385659824	-.532959460179943	-.568442032591272	-.153687208923811	-.180567953059339	-.283733848855014
16	2	-.305970756765829	-.292039184040865	.167066517794609	-.817723362472594	.392424818503103	-.0389210485067856	.10139772588289	.647038466013201	.904581387887982	-1.22792956111964	-.202199524708901	.079793701485202	1.90180968032897	-.270903648643735	1.58220612162756	2.0788103881326	.774489326736378	-.153687208923811	-.180567953059339	-.283733848855014
16	2	.922377021556943	.759626216332108	1.14166295068638	.829577493536138	-.217856943605438	.808305803184996	.471856459601507	1.01985449907367	.506467353245732	1.13462553480084	-.202199524708901	.667818876634684	-.634588422896403	-.270903648643735	-.480227385659824	-.532959460179943	-.568442032591272	-.153687208923811	-.180567953059339	-.283733848855014
16	2	.0449857513263912	.0585159494167928	-.157798959835983	.00592706553177224	.392424818503103	-.109523286147767	-.454290374695036	-.0985936001077458	-.687874750681019	.872119413031899	.156069305273959	-.50823147366428	1.90180968032897	-.270903648643735	1.58220612162756	2.0788103881326	.774489326736378	-.153687208923811	-.180567953059339	-.283733848855014
16	2	.922377021556943	.759626216332108	1.46652842831698	.280477208199894	.392424818503103	-.180125523788749	-.269061007835728	-.0985936001077458	.506467353245732	.084601047725072	-.56046835469176	-.50823147366428	-.634588422896403	-.270903648643735	-.480227385659824	-.532959460179943	-.568442032591272	-.153687208923811	-.180567953059339	-.283733848855014
16	2	1.18559440262611	2.16184675016274	-.157798959835983	.280477208199894	.392424818503103	-.886147900198567	-1.19520784213227	-.0985936001077458	-.687874750681019	-.17790507404387	-.918737184674619	-.50823147366428	.210877611512055	-.270903648643735	.55098936798387	-.532959460179943	.774489326736378	-.153687208923811	-.180567953059339	-.283733848855014
16	2	2.41394218094888	2.51240188362039	-.157798959835983	2.47687834954487	2.83355186693727	.455294614980087	.471856459601507	-.0985936001077458	.904581387887982	1.13462553480084	-.202199524708901	-1.09625664881376	1.05634364592051	-.270903648643735	-.480227385659824	2.0788103881326	.774489326736378	-.153687208923811	-.180567953059339	-.283733848855014
16	2	-.48144901081194	-.292039184040865	-.482664437466575	-.26862307713635	-.828138705713979	.243487902057142	-.639519741554345	-.471409633168219	1.30269542253023	1.92214390010767	-.202199524708901	-1.09625664881376	-.211855405692174	.646490691541446	-.480227385659824	-.532959460179943	.774489326736378	-.153687208923811	3.11797620353168	-.283733848855014
16	2	.834637894533887	.759626216332108	.816797473055793	1.10412763620426	-.828138705713979	.525896852621069	.842315193320125	-.0985936001077458	.506467353245732	1.13462553480084	-.202199524708901	-1.09625664881376	-.634588422896403	-.270903648643735	-.480227385659824	-.532959460179943	-.568442032591272	-.153687208923811	-.180567953059339	-.283733848855014
16	2	.483681386441667	.934903783060936	-.482664437466575	.555027350868016	-.217856943605438	.878908040825978	1.58323266075736	.647038466013201	.506467353245732	-.702917317581755	1.94741345518825	-1.09625664881376	-.634588422896403	-.270903648643735	-.480227385659824	-.532959460179943	-.568442032591272	-.153687208923811	-.180567953059339	-.283733848855014
16	2	.132724878349446	.233793516145622	.167066517794609	.00592706553177224	-.217856943605438	-.60373894963464	-.0838316409764186	-.471409633168219	-.687874750681019	-.965423439350697	.156069305273959	-1.09625664881376	-.634588422896403	-.270903648643735	-.480227385659824	-.532959460179943	-.568442032591272	-.153687208923811	-.180567953059339	-.283733848855014
16	2	-1.27110115401944	-.993149450956179	-1.78212634798894	-.543173219804472	-.828138705713979	-1.02735237548053	-1.7508959427102	.274222432952728	-1.48410281996552	-.440411195812813	.514338135256817	-1.09625664881376	.210877611512055	-.270903648643735	.55098936798387	-.532959460179943	.774489326736378	-.153687208923811	-.180567953059339	-.283733848855014
16	2	-.65692726485805	-.467316750769693	.167066517794609	-1.09227350514072	-.828138705713979	-.60373894963464	-1.19520784213227	-.844225666228693	-.289760716038769	.084601047725072	.872606965239677	-1.09625664881376	-.634588422896403	-.270903648643735	-.480227385659824	-.532959460179943	-.568442032591272	-.153687208923811	-.180567953059339	-.283733848855014
16	2	-1.18336202699638	-.817871884227351	-1.45726087035835	-.817723362472594	-.828138705713979	-.321329999070713	-.639519741554345	-.0985936001077458	-1.08598878532327	.347107169494014	.156069305273959	.079793701485202	-.634588422896403	-.270903648643735	-.480227385659824	-.532959460179943	-.568442032591272	-.153687208923811	-.180567953059339	-.283733848855014
16	2	.834637894533887	.40907108287445	1.14166295068638	.555027350868016	1.00270658061164	.94951027846696	1.21277392703874	1.01985449907367	.108353318603481	.347107169494014	.872606965239677	.079793701485202	-.634588422896403	-.270903648643735	-.480227385659824	-.532959460179943	-.568442032591272	-.153687208923811	-.180567953059339	-.283733848855014
16	2	.308203132395557	-.116761617312036	.167066517794609	.829577493536138	.392424818503103	.667101327903033	.10139772588289	-.0985936001077458	.506467353245732	1.13462553480084	.872606965239677	.667818876634684	1.47907666312474	1.56388503172663	1.58220612162756	.33763048925757	2.11742068606403	-.153687208923811	-.180567953059339	2.5801011858917
16	2	2.23846392690277	1.63601404997625	2.11625938357816	1.37867777887238	2.83355186693727	.102283426775178	.286627092742199	.274222432952728	.108353318603481	-.17790507404387	.156069305273959	-.50823147366428	-.211855405692174	-.270903648643735	-.480227385659824	-.532959460179943	.774489326736378	-.153687208923811	-.180567953059339	-.283733848855014
16	2	-1.00788377295027	-1.16842701768501	.491931995425201	-1.36682364780884	-.828138705713979	-1.38036356368544	-1.19520784213227	-1.21704169928917	-.289760716038769	-1.49043568288858	-.56046835469176	-1.09625664881376	-.634588422896403	-.270903648643735	-.480227385659824	-.532959460179943	-.568442032591272	-.153687208923811	-.180567953059339	-.283733848855014
16	2	.132724878349446	.0585159494167928	.167066517794609	.00592706553177224	.392424818503103	.102283426775178	-.639519741554345	.274222432952728	-.289760716038769	1.13462553480084	.156069305273959	.079793701485202	-.634588422896403	-.270903648643735	-.480227385659824	-.532959460179943	-.568442032591272	-.153687208923811	-.180567953059339	-.283733848855014
16	2	-.83240551890416	-.993149450956179	.816797473055793	-1.36682364780884	-.828138705713979	-.0389210485067856	.286627092742199	-.471409633168219	.108353318603481	-.17790507404387	-.202199524708901	.079793701485202	-.634588422896403	-.270903648643735	-.480227385659824	-.532959460179943	-.568442032591272	-.153687208923811	-.180567953059339	-.283733848855014
16	2	-.393709883788885	-.467316750769693	.816797473055793	-.817723362472594	-.828138705713979	.0316811891341962	.10139772588289	.274222432952728	-.289760716038769	.347107169494014	-.202199524708901	-.50823147366428	-.634588422896403	-.270903648643735	-.480227385659824	-.532959460179943	-.568442032591272	-.153687208923811	-.180567953059339	-.283733848855014
16	2	.483681386441667	-.116761617312036	1.14166295068638	1.10412763620426	-.828138705713979	.808305803184996	1.02754456017943	.274222432952728	1.70080945717248	.872119413031899	-.56046835469176	-.50823147366428	-.634588422896403	-.270903648643735	-.480227385659824	-.532959460179943	-.568442032591272	-.153687208923811	-.180567953059339	-.283733848855014
16	2	1.09785527560305	.934903783060936	1.14166295068638	.829577493536138	.392424818503103	1.79673713015874	1.76846202761667	1.01985449907367	1.70080945717248	.609613291262956	1.23087579522254	1.84386922693365	1.47907666312474	1.56388503172663	2.61342287527126	.33763048925757	.774489326736378	3.4705366087886	-.180567953059339	1.14818366851834
16	2	1.27333352964916	1.28545891651859	.491931995425201	1.37867777887238	.392424818503103	2.50275950656856	2.5093794950539	1.76548656519462	.904581387887982	2.18465002187661	1.58914462520539	1.25584405178417	2.3245426975332	-.270903648643735	1.58220612162756	2.0788103881326	2.11742068606403	-.153687208923811	-.180567953059339	-.283733848855014
16	2	-.393709883788885	-.642594317498522	-1.13239539272776	.829577493536138	-.217856943605438	.525896852621069	-.454290374695036	1.01985449907367	.904581387887982	.872119413031899	1.23087579522254	-1.09625664881376	-.634588422896403	-.270903648643735	-.480227385659824	-.532959460179943	-.568442032591272	-.153687208923811	-.180567953059339	-.283733848855014
16	2	-.218231629742774	-.116761617312036	-.482664437466575	.280477208199894	-.828138705713979	.102283426775178	-.269061007835728	-.471409633168219	-.289760716038769	.872119413031899	.514338135256817	.079793701485202	-.634588422896403	-.270903648643735	-.480227385659824	-.532959460179943	-.568442032591272	-.153687208923811	-.180567953059339	-.283733848855014
16	2	.746898767510833	.0585159494167928	1.14166295068638	.829577493536138	1.00270658061164	.525896852621069	.471856459601507	.647038466013201	-.687874750681019	.609613291262956	.514338135256817	.667818876634684	.210877611512055	-.270903648643735	-.480227385659824	-.532959460179943	2.11742068606403	-.153687208923811	-.180567953059339	-.283733848855014
16	2	-1.09562289997333	-.993149450956179	-.482664437466575	-1.09227350514072	-.828138705713979	-.0389210485067856	-.269061007835728	.274222432952728	.108353318603481	-.702917317581755	.514338135256817	.667818876634684	-.634588422896403	-.270903648643735	-.480227385659824	-.532959460179943	-.568442032591272	-.153687208923811	-.180567953059339	-.283733848855014
16	2	-.65692726485805	-.993149450956179	.816797473055793	-1.09227350514072	-.217856943605438	.243487902057142	.286627092742199	-.0985936001077458	-.289760716038769	.347107169494014	.514338135256817	.079793701485202	-.634588422896403	-.270903648643735	-.480227385659824	-.532959460179943	-.568442032591272	-.153687208923811	-.180567953059339	-.283733848855014
16	2	-.218231629742774	-.817871884227351	1.14166295068638	.00592706553177224	-.828138705713979	.384692377339105	.286627092742199	-.471409633168219	.108353318603481	.609613291262956	.514338135256817	.667818876634684	-.634588422896403	-.270903648643735	-.480227385659824	-.532959460179943	-.568442032591272	-.153687208923811	-.180567953059339	-.283733848855014
16	2	.922377021556943	.934903783060936	.816797473055793	.280477208199894	1.00270658061164	.667101327903033	.10139772588289	1.01985449907367	1.30269542253023	-.17790507404387	1.23087579522254	.079793701485202	-.634588422896403	-.270903648643735	-.480227385659824	-.532959460179943	-.568442032591272	-.153687208923811	-.180567953059339	-.283733848855014
16	2	-.305970756765829	-.292039184040865	.167066517794609	-.26862307713635	-.828138705713979	.314090139698124	-.269061007835728	1.01985449907367	-.289760716038769	.872119413031899	.514338135256817	-.50823147366428	-.634588422896403	-.270903648643735	-.480227385659824	-.532959460179943	-.568442032591272	-.153687208923811	-.180567953059339	-.283733848855014
16	2	-.920144645927215	-.642594317498522	-.482664437466575	-1.09227350514072	-.828138705713979	.737703565544014	.471856459601507	1.01985449907367	.108353318603481	.609613291262956	1.23087579522254	-.50823147366428	-.634588422896403	-.270903648643735	-.480227385659824	-.532959460179943	-.568442032591272	-.153687208923811	-.180567953059339	-.283733848855014
16	2	-.569188137834995	-.116761617312036	-.807529915097167	-1.09227350514072	.392424818503103	-.180125523788749	-.454290374695036	-.0985936001077458	-.289760716038769	-.440411195812813	.872606965239677	.079793701485202	1.05634364592051	-.270903648643735	.55098936798387	2.0788103881326	-.568442032591272	-.153687208923811	-.180567953059339	-.283733848855014
16	2	-.920144645927215	-.817871884227351	.167066517794609	-1.36682364780884	-.828138705713979	-.744943424916604	-.454290374695036	-1.21704169928917	.108353318603481	-1.49043568288858	.156069305273959	.079793701485202	-.211855405692174	-.270903648643735	-.480227385659824	.33763048925757	-.568442032591272	-.153687208923811	-.180567953059339	-.283733848855014
16	2	3.02811607011027	3.03823458380688	1.46652842831698	2.20232820687675	2.83355186693727	1.93794160544071	1.76846202761667	2.13830259825509	2.89515156109923	.872119413031899	.514338135256817	.079793701485202	2.74727571473743	-.270903648643735	2.61342287527126	2.94940033757011	.774489326736378	-.153687208923811	-.180567953059339	-.283733848855014
16	2	1.18559440262611	1.46073648324742	-.482664437466575	1.37867777887238	1.00270658061164	1.23191922903089	.657085826460816	1.39267053213415	1.70080945717248	1.13462553480084	.872606965239677	-.50823147366428	.633610628716284	-.270903648643735	1.58220612162756	-.532959460179943	.774489326736378	-.153687208923811	-.180567953059339	-.283733848855014
16	2	-1.00788377295027	-.993149450956179	-1.45726087035835	-.26862307713635	-.217856943605438	.17288566441616	.10139772588289	.647038466013201	-.687874750681019	.084601047725072	.156069305273959	.667818876634684	.210877611512055	.646490691541446	-.480227385659824	1.20822043869508	-.568442032591272	-.153687208923811	-.180567953059339	1.14818366851834
16	2	.659159640487777	.934903783060936	1.14166295068638	-.26862307713635	-.217856943605438	-.391932236711695	-.269061007835728	-1.21704169928917	-.289760716038769	-.17790507404387	.156069305273959	.079793701485202	-.211855405692174	-.270903648643735	-.480227385659824	.33763048925757	-.568442032591272	-.153687208923811	-.180567953059339	-.283733848855014
16	2	-.393709883788885	-.292039184040865	-.157798959835983	-.543173219804472	-.217856943605438	-.109523286147767	-.0838316409764186	-.844225666228693	-.289760716038769	.347107169494014	.156069305273959	.079793701485202	-.634588422896403	-.270903648643735	-.480227385659824	-.532959460179943	-.568442032591272	-.153687208923811	-.180567953059339	-.283733848855014
16	2	1.01011614858	.40907108287445	-.157798959835983	2.20232820687675	1.00270658061164	-.391932236711695	-.269061007835728	-.0985936001077458	-.289760716038769	.084601047725072	-.918737184674619	-.50823147366428	-.211855405692174	-.270903648643735	-.480227385659824	-.532959460179943	.774489326736378	-.153687208923811	-.180567953059339	-.283733848855014
16	2	.834637894533887	1.28545891651859	-.157798959835983	.280477208199894	1.00270658061164	1.37312370431285	1.39800329389805	1.01985449907367	2.09892349181473	.609613291262956	-.202199524708901	1.25584405178417	-.211855405692174	-.270903648643735	-.480227385659824	-.532959460179943	.774489326736378	-.153687208923811	-.180567953059339	-.283733848855014
16	2	.132724878349446	.40907108287445	-1.13239539272776	1.10412763620426	-.828138705713979	.596499090262051	1.58323266075736	-.471409633168219	.506467353245732	.609613291262956	-.202199524708901	-1.09625664881376	.210877611512055	-.270903648643735	-.480227385659824	.33763048925757	.774489326736378	-.153687208923811	-.180567953059339	-.283733848855014
16	2	-.83240551890416	-.993149450956179	-.157798959835983	-.543173219804472	-.828138705713979	-1.02735237548053	-1.19520784213227	-.844225666228693	-1.08598878532327	-.17790507404387	-.202199524708901	-1.09625664881376	-.634588422896403	-.270903648643735	-.480227385659824	-.532959460179943	-.568442032591272	-.153687208923811	-.180567953059339	-.283733848855014
16	2	-1.18336202699638	-1.16842701768501	-.482664437466575	-1.09227350514072	-.828138705713979	-.744943424916604	-.639519741554345	-.0985936001077458	-.289760716038769	-.440411195812813	-1.27700601465748	-.50823147366428	-.634588422896403	-.270903648643735	-.480227385659824	-.532959460179943	-.568442032591272	-.153687208923811	-.180567953059339	-.283733848855014
16	2	.308203132395557	.0585159494167928	.816797473055793	.00592706553177224	.392424818503103	-.180125523788749	.10139772588289	-.844225666228693	-.289760716038769	-.17790507404387	.156069305273959	.079793701485202	-.634588422896403	-.270903648643735	-.480227385659824	-.532959460179943	-.568442032591272	-.153687208923811	-.180567953059339	-.283733848855014
16	2	1.09785527560305	1.46073648324742	1.14166295068638	.00592706553177224	.392424818503103	-.180125523788749	.286627092742199	-.844225666228693	.506467353245732	-.965423439350697	.156069305273959	.079793701485202	-.634588422896403	-.270903648643735	-.480227385659824	-.532959460179943	-.568442032591272	-.153687208923811	-.180567953059339	-.283733848855014
16	2	-.569188137834995	-.642594317498522	.167066517794609	-.817723362472594	-.217856943605438	-.60373894963464	-.0838316409764186	-.471409633168219	-.289760716038769	-1.22792956111964	-.56046835469176	.079793701485202	-.634588422896403	-.270903648643735	-.480227385659824	-.532959460179943	-.568442032591272	-.153687208923811	-.180567953059339	-.283733848855014
16	2	.659159640487777	-.116761617312036	1.14166295068638	1.6532279215405	-.828138705713979	.102283426775178	.471856459601507	-.0985936001077458	-.687874750681019	1.13462553480084	-.918737184674619	-.50823147366428	-.634588422896403	-.270903648643735	-.480227385659824	-.532959460179943	-.568442032591272	-.153687208923811	-.180567953059339	-.283733848855014
16	2	.220464005372502	.759626216332108	-1.45726087035835	1.10412763620426	-.828138705713979	.314090139698124	.471856459601507	-.0985936001077458	-.289760716038769	1.13462553480084	-.56046835469176	.079793701485202	-.634588422896403	-.270903648643735	-.480227385659824	-.532959460179943	-.568442032591272	-.153687208923811	-.180567953059339	-.283733848855014
16	2	-.48144901081194	-.116761617312036	-.807529915097167	-.26862307713635	-.828138705713979	-.391932236711695	.471856459601507	-1.58985773234964	-1.08598878532327	-.965423439350697	-.56046835469176	2.43189440208313	1.05634364592051	-.270903648643735	.55098936798387	1.20822043869508	.774489326736378	-.153687208923811	-.180567953059339	-.283733848855014
16	2	-1.18336202699638	-1.16842701768501	-1.45726087035835	-.26862307713635	-.828138705713979	-.250727761429731	.286627092742199	-.471409633168219	.108353318603481	-.440411195812813	-.202199524708901	-1.09625664881376	-.634588422896403	-.270903648643735	-.480227385659824	-.532959460179943	-.568442032591272	-.153687208923811	-.180567953059339	-.283733848855014
16	2	1.62429003774138	1.98656918343391	.816797473055793	.555027350868016	1.61298834272019	.878908040825978	1.58323266075736	1.76548656519462	1.30269542253023	-.965423439350697	.514338135256817	-1.09625664881376	2.74727571473743	3.39867371209699	2.61342287527126	2.94940033757011	.774489326736378	3.4705366087886	-.180567953059339	4.01201870326506
16	2	2.32620305392583	2.68767945034922	.491931995425201	1.92777806420863	1.61298834272019	.596499090262051	.286627092742199	1.01985449907367	1.30269542253023	.872119413031899	-.202199524708901	-1.09625664881376	-.634588422896403	-.270903648643735	-.480227385659824	-.532959460179943	-.568442032591272	-.153687208923811	-.180567953059339	-.283733848855014
16	2	1.01011614858	1.46073648324742	-1.78212634798894	1.10412763620426	2.83355186693727	.878908040825978	-.0838316409764186	2.13830259825509	-.687874750681019	2.18465002187661	.514338135256817	-.50823147366428	.210877611512055	-.270903648643735	.55098936798387	.33763048925757	-.568442032591272	-.153687208923811	-.180567953059339	-.283733848855014
16	2	-.920144645927215	-.817871884227351	-.807529915097167	-.543173219804472	-.828138705713979	-.674341187275622	-.0838316409764186	-.0985936001077458	.108353318603481	-2.01544792642647	.156069305273959	-1.09625664881376	-.211855405692174	-.270903648643735	-.480227385659824	-.532959460179943	.774489326736378	-.153687208923811	-.180567953059339	-.283733848855014
16	2	-.48144901081194	-.116761617312036	-1.78212634798894	.280477208199894	-.217856943605438	.17288566441616	1.21277392703874	.647038466013201	.108353318603481	-1.22792956111964	-.918737184674619	.667818876634684	-.211855405692174	-.270903648643735	-.480227385659824	.33763048925757	-.568442032591272	-.153687208923811	-.180567953059339	-.283733848855014
16	2	1.62429003774138	1.98656918343391	1.79139390594757	.00592706553177224	1.00270658061164	-.462534474352676	-.269061007835728	-1.58985773234964	-.687874750681019	.609613291262956	-.202199524708901	-.50823147366428	-.634588422896403	-.270903648643735	-.480227385659824	-.532959460179943	-.568442032591272	-.153687208923811	-.180567953059339	-.283733848855014
16	2	3.29133345117943	3.03823458380688	2.11625938357816	2.47687834954487	2.83355186693727	-1.02735237548053	.286627092742199	-1.58985773234964	-.289760716038769	-1.22792956111964	-2.35181250460606	.079793701485202	1.05634364592051	1.56388503172663	1.58220612162756	1.20822043869508	-.568442032591272	-.153687208923811	-.180567953059339	2.5801011858917
16	2	.132724878349446	-.292039184040865	.491931995425201	.829577493536138	-.828138705713979	1.02011251610794	1.02754456017943	1.01985449907367	-.289760716038769	.872119413031899	1.58914462520539	-.50823147366428	1.90180968032897	-.270903648643735	2.61342287527126	1.20822043869508	.774489326736378	-.153687208923811	-.180567953059339	-.283733848855014
16	2	1.79976829178749	1.98656918343391	.167066517794609	1.10412763620426	2.83355186693727	1.79673713015874	.842315193320125	1.39267053213415	1.70080945717248	2.18465002187661	.872606965239677	1.25584405178417	-.634588422896403	-.270903648643735	-.480227385659824	-.532959460179943	-.568442032591272	-.153687208923811	-.180567953059339	-.283733848855014
16	2	-.218231629742774	-.467316750769693	-.482664437466575	-.26862307713635	1.61298834272019	-.109523286147767	.10139772588289	.274222432952728	.506467353245732	-.965423439350697	.156069305273959	-.50823147366428	1.47907666312474	-.270903648643735	1.58220612162756	1.20822043869508	.774489326736378	-.153687208923811	-.180567953059339	-.283733848855014
16	2	.0449857513263912	-.467316750769693	.491931995425201	.555027350868016	-.217856943605438	-.391932236711695	-.824749108413654	-.471409633168219	-1.08598878532327	.347107169494014	.156069305273959	.667818876634684	-.634588422896403	-.270903648643735	-.480227385659824	-.532959460179943	-.568442032591272	-.153687208923811	-.180567953059339	-.283733848855014
16	2	-1.00788377295027	-.467316750769693	-1.78212634798894	-.543173219804472	-.828138705713979	.667101327903033	-1.00997847527296	1.76548656519462	.506467353245732	1.92214390010767	1.23087579522254	-1.09625664881376	-.634588422896403	-.270903648643735	-.480227385659824	-.532959460179943	-.568442032591272	-.153687208923811	-.180567953059339	-.283733848855014
16	2	.571420513464722	-.116761617312036	1.46652842831698	.00592706553177224	1.61298834272019	.17288566441616	.471856459601507	-.471409633168219	.108353318603481	.084601047725072	.156069305273959	.079793701485202	2.3245426975332	-.270903648643735	3.64463962891495	1.20822043869508	.774489326736378	-.153687208923811	-.180567953059339	-.283733848855014
16	2	.483681386441667	.40907108287445	1.14166295068638	-.543173219804472	1.00270658061164	-.815545662557586	-.824749108413654	-.844225666228693	-1.48410281996552	-.702917317581755	1.23087579522254	-1.09625664881376	.210877611512055	-.270903648643735	.55098936798387	-.532959460179943	.774489326736378	-.153687208923811	-.180567953059339	-.283733848855014
16	2	-1.09562289997333	-.817871884227351	-.807529915097167	-1.09227350514072	-.828138705713979	-.462534474352676	-.0838316409764186	-.844225666228693	-.289760716038769	-.965423439350697	.156069305273959	.079793701485202	-.211855405692174	1.56388503172663	.55098936798387	-.532959460179943	-.568442032591272	-.153687208923811	3.11797620353168	1.14818366851834
16	2	-.130492502719719	-.292039184040865	.816797473055793	-.26862307713635	-.828138705713979	-.0389210485067856	.286627092742199	-.0985936001077458	-.687874750681019	-.17790507404387	.156069305273959	.079793701485202	-.634588422896403	-.270903648643735	-.480227385659824	-.532959460179943	-.568442032591272	-.153687208923811	-.180567953059339	-.283733848855014
16	2	-1.00788377295027	-.642594317498522	-1.13239539272776	-.817723362472594	-.828138705713979	.243487902057142	-.0838316409764186	-.0985936001077458	-.289760716038769	.084601047725072	.872606965239677	1.25584405178417	-.634588422896403	-.270903648643735	-.480227385659824	-.532959460179943	-.568442032591272	-.153687208923811	-.180567953059339	-.283733848855014
16	2	.220464005372502	-.116761617312036	1.14166295068638	.00592706553177224	-.217856943605438	1.51432817959481	1.39800329389805	.274222432952728	1.70080945717248	1.13462553480084	1.58914462520539	.079793701485202	-.634588422896403	-.270903648643735	-.480227385659824	-.532959460179943	-.568442032591272	-.153687208923811	-.180567953059339	-.283733848855014
16	2	-.130492502719719	.233793516145622	-.157798959835983	-.543173219804472	-.217856943605438	.878908040825978	.471856459601507	-.0985936001077458	-.289760716038769	.609613291262956	1.58914462520539	2.43189440208313	.633610628716284	-.270903648643735	-.480227385659824	.33763048925757	2.11742068606403	-.153687208923811	-.180567953059339	-.283733848855014
16	2	-.744666391881105	-.817871884227351	.167066517794609	-.817723362472594	-.828138705713979	.17288566441616	.657085826460816	-.844225666228693	-.289760716038769	.872119413031899	-.56046835469176	.079793701485202	-.634588422896403	-.270903648643735	-.480227385659824	-.532959460179943	-.568442032591272	-.153687208923811	-.180567953059339	-.283733848855014
16	2	-.393709883788885	-.642594317498522	.167066517794609	-.26862307713635	-.217856943605438	.384692377339105	.657085826460816	-.0985936001077458	-.289760716038769	.084601047725072	.872606965239677	.079793701485202	-.634588422896403	-.270903648643735	-.480227385659824	-.532959460179943	-.568442032591272	-.153687208923811	-.180567953059339	-.283733848855014
16	2	2.23846392690277	1.63601404997625	1.46652842831698	2.75142849221299	1.00270658061164	.737703565544014	1.21277392703874	-.844225666228693	1.70080945717248	.084601047725072	.514338135256817	.079793701485202	-.634588422896403	-.270903648643735	-.480227385659824	-.532959460179943	-.568442032591272	-.153687208923811	-.180567953059339	-.283733848855014
16	2	1.09785527560305	.584348649603279	1.46652842831698	.555027350868016	1.61298834272019	.737703565544014	1.21277392703874	.274222432952728	.108353318603481	.084601047725072	.514338135256817	.667818876634684	-.634588422896403	-.270903648643735	-.480227385659824	-.532959460179943	-.568442032591272	-.153687208923811	-.180567953059339	-.283733848855014
16	2	2.85263781606416	2.16184675016274	2.11625938357816	3.02597863488112	1.61298834272019	.314090139698124	.842315193320125	-.0985936001077458	1.30269542253023	-1.49043568288858	1.58914462520539	-1.09625664881376	-.634588422896403	-.270903648643735	-.480227385659824	-.532959460179943	-.568442032591272	-.153687208923811	-.180567953059339	-.283733848855014
16	2	2.94037694308721	2.68767945034922	1.79139390594757	2.75142849221299	1.61298834272019	.102283426775178	.10139772588289	-.844225666228693	-.289760716038769	.084601047725072	1.58914462520539	-.50823147366428	2.74727571473743	-.270903648643735	3.64463962891495	2.94940033757011	-.568442032591272	-.153687208923811	-.180567953059339	-.283733848855014
16	2	.834637894533887	.233793516145622	.816797473055793	.829577493536138	1.61298834272019	.878908040825978	.471856459601507	1.01985449907367	.506467353245732	.084601047725072	1.23087579522254	1.25584405178417	.210877611512055	-.270903648643735	-.480227385659824	1.20822043869508	-.568442032591272	-.153687208923811	-.180567953059339	-.283733848855014
16	2	.483681386441667	.584348649603279	.167066517794609	.280477208199894	.392424818503103	-.180125523788749	-.0838316409764186	-1.21704169928917	1.70080945717248	-1.22792956111964	.156069305273959	.667818876634684	-.634588422896403	-.270903648643735	-.480227385659824	-.532959460179943	-.568442032591272	-.153687208923811	-.180567953059339	-.283733848855014
16	2	.483681386441667	-.116761617312036	.816797473055793	1.10412763620426	-.217856943605438	-.0389210485067856	.286627092742199	-.844225666228693	-.687874750681019	.084601047725072	.156069305273959	.667818876634684	.210877611512055	-.270903648643735	.55098936798387	-.532959460179943	.774489326736378	-.153687208923811	-.180567953059339	-.283733848855014
16	2	.0449857513263912	-.116761617312036	.816797473055793	-.26862307713635	-.217856943605438	-.180125523788749	.10139772588289	-.471409633168219	-.687874750681019	.084601047725072	.514338135256817	-1.09625664881376	1.05634364592051	-.270903648643735	-.480227385659824	2.0788103881326	.774489326736378	-.153687208923811	-.180567953059339	-.283733848855014
16	2	-1.09562289997333	-.993149450956179	-1.13239539272776	-.543173219804472	-.828138705713979	-1.5215680389674	-1.56566657585089	-1.58985773234964	-1.08598878532327	-.702917317581755	-.56046835469176	-1.09625664881376	-.634588422896403	-.270903648643735	-.480227385659824	-.532959460179943	-.568442032591272	-.153687208923811	-.180567953059339	-.283733848855014
16	2	-.83240551890416	-.642594317498522	-.482664437466575	-1.09227350514072	-.217856943605438	.525896852621069	.10139772588289	1.01985449907367	.108353318603481	.609613291262956	.514338135256817	.079793701485202	-.211855405692174	-.270903648643735	-.480227385659824	-.532959460179943	.774489326736378	-.153687208923811	-.180567953059339	-.283733848855014
16	2	-.0427533756966638	-.292039184040865	.167066517794609	.555027350868016	-.828138705713979	.596499090262051	.471856459601507	.647038466013201	-.289760716038769	.872119413031899	.156069305273959	.667818876634684	-.634588422896403	-.270903648643735	-.480227385659824	-.532959460179943	-.568442032591272	-.153687208923811	-.180567953059339	-.283733848855014
16	2	1.44881178369527	1.63601404997625	.816797473055793	1.10412763620426	.392424818503103	.0316811891341962	-.269061007835728	.647038466013201	-.289760716038769	1.13462553480084	-.56046835469176	-1.09625664881376	-.634588422896403	-.270903648643735	-.480227385659824	-.532959460179943	-.568442032591272	-.153687208923811	-.180567953059339	-.283733848855014
16	2	.571420513464722	.584348649603279	.816797473055793	-.26862307713635	1.00270658061164	.314090139698124	.657085826460816	.274222432952728	.506467353245732	-.17790507404387	-.202199524708901	.079793701485202	-.211855405692174	-.270903648643735	-.480227385659824	.33763048925757	-.568442032591272	-.153687208923811	-.180567953059339	-.283733848855014
16	2	-.83240551890416	-.642594317498522	-.807529915097167	-.543173219804472	-.828138705713979	.314090139698124	.657085826460816	.274222432952728	.108353318603481	.609613291262956	-.56046835469176	-.50823147366428	-.634588422896403	-.270903648643735	-.480227385659824	-.532959460179943	-.568442032591272	-.153687208923811	-.180567953059339	-.283733848855014
16	2	.922377021556943	1.28545891651859	-.482664437466575	1.10412763620426	.392424818503103	.525896852621069	.842315193320125	-.844225666228693	.108353318603481	.084601047725072	.156069305273959	2.43189440208313	2.74727571473743	-.270903648643735	1.58220612162756	2.94940033757011	2.11742068606403	-.153687208923811	-.180567953059339	-.283733848855014
16	2	-.48144901081194	-.642594317498522	-.482664437466575	-.543173219804472	1.00270658061164	-.533136711993658	-.639519741554345	.274222432952728	-1.08598878532327	-.440411195812813	.156069305273959	-.50823147366428	-.634588422896403	-.270903648643735	-.480227385659824	-.532959460179943	-.568442032591272	-.153687208923811	-.180567953059339	-.283733848855014
16	2	-1.44657940806555	-1.16842701768501	-1.13239539272776	-1.36682364780884	-.828138705713979	-.533136711993658	-.639519741554345	-.844225666228693	-1.48410281996552	1.13462553480084	-.918737184674619	.079793701485202	-.634588422896403	-.270903648643735	-.480227385659824	-.532959460179943	-.568442032591272	-.153687208923811	-.180567953059339	-.283733848855014
16	2	-1.5343185350886	-.993149450956179	-1.78212634798894	-1.36682364780884	-.828138705713979	-2.01578370245428	-1.38043720899158	-1.96267376541011	-1.48410281996552	-2.01544792642647	-.918737184674619	-1.09625664881376	-.634588422896403	-.270903648643735	-.480227385659824	-.532959460179943	-.568442032591272	-.153687208923811	-.180567953059339	-.283733848855014
16	2	-.920144645927215	-.993149450956179	.491931995425201	-1.36682364780884	-.828138705713979	-.180125523788749	.286627092742199	-.844225666228693	-.687874750681019	.084601047725072	.156069305273959	-.50823147366428	-.211855405692174	-.270903648643735	-.480227385659824	-.532959460179943	.774489326736378	-.153687208923811	-.180567953059339	-.283733848855014
16	2	1.53655091071833	1.46073648324742	1.46652842831698	1.6532279215405	-.828138705713979	-.956750137839549	-1.38043720899158	-.471409633168219	-.687874750681019	-.440411195812813	.156069305273959	-1.09625664881376	-.211855405692174	-.270903648643735	.55098936798387	-.532959460179943	-.568442032591272	-.153687208923811	-.180567953059339	-.283733848855014
[truncated: 189 more rows]
